# Supplementary material for: Ultrasound Therapy: Experiences and Perspectives for Regenerative Medicine
Source: Genes (Basel). 2020 Sep 17;11(9):1086. doi: 10.3390/genes11091086 (PMC7563547; doi:10.3390/genes11091086)
Supplement: Supplementary file 1 [file genes-11-01086-s001.zip]

Archive with 4 entries (4 files):
- 01. LipusBonePreclinical (Table 2).xlsx
- 02. LipusOthersPreclinical (Table 3).xlsx
- 03. USClinTrialGov (Table 4).xlsx
- 04. LipusClinTrialGov (Table5).xlsx
