# Supplementary material for: Ultrasound Therapy: Experiences and Perspectives for Regenerative Medicine
Source: Genes (Basel). 2020 Sep 17;11(9):1086. doi: 10.3390/genes11091086 (PMC7563547; doi:10.3390/genes11091086)
Supplement: Supplementary file 1 [file genes-11-01086-s001.zip › 01. LipusBonePreclinical (Table 2).xlsx]

## Sheet: Bone+LIPUS+Regeneration
Nº	PMID	Title	Authors	First Author	Journal/Book	Publication Year	Create Date	DOI	Citation
1	28688752	Comparison of effects of LLLT and LIPUS on fracture healing in animal models and patients: A systematic review	Bayat M, Virdi A, Jalalifirouzkouhi R, Rezaei F.	Bayat M	Prog Biophys Mol Biol	2018	2017-07-10	10.1016/j.pbiomolbio.2017.07.004	Prog Biophys Mol Biol. 2018 Jan;132:3-22. doi: 10.1016/j.pbiomolbio.2017.07.004. Epub 2017 Jul 6.
2	31500508	SQSTM1-dependent autophagic degradation of PKM2 inhibits the production of mature IL1B/IL-1Î² and contributes to LIPUS-mediated anti-inflammatory effect	Zhang B, Chen H, Ouyang J, Xie Y, Chen L, Tan Q, Du X, Su N, Ni Z, Chen L.	Zhang B	Autophagy	2019	2019-09-11	10.1080/15548627.2019.1664705	Autophagy. 2019 Sep 22:1-17. doi: 10.1080/15548627.2019.1664705. Online ahead of print.
3	28276640	Prospective Review of Mesenchymal Stem Cells Differentiation into Osteoblasts	Garg P, Mazur MM, Buck AC, Wandtke ME, Liu J, Ebraheim NA.	Garg P	Orthop Surg	2017	2017-03-10	10.1111/os.12304	Orthop Surg. 2017 Feb;9(1):13-19. doi: 10.1111/os.12304. Epub 2017 Mar 9.
4	30286949	Acceleration of Bone Defect Healing and Regeneration by Low-Intensity Ultrasound Radiation Force in a Rat Tibial Model	Liu J, Li X, Zhang D, Jiao J, Wu L, Hao F, Qin YX.	Liu J	Ultrasound Med Biol	2018	2018-10-06	10.1016/j.ultrasmedbio.2018.08.002	Ultrasound Med Biol. 2018 Dec;44(12):2646-2654. doi: 10.1016/j.ultrasmedbio.2018.08.002. Epub 2018 Oct 1.
5	30870031	Effect of Low-Intensity Pulsed Ultrasound After Autologous Adipose-Derived Stromal Cell Transplantation for Bone-Tendon Healing in a Rabbit Model	Chen C, Zhang T, Liu F, Qu J, Chen Y, Fan S, Chen H, Sun L, Zhao C, Hu J, Lu H.	Chen C	Am J Sports Med	2019	2019-03-15	10.1177/0363546518820324	Am J Sports Med. 2019 Mar;47(4):942-953. doi: 10.1177/0363546518820324.
6	31177013	Low intensity pulsed ultrasound increases mandibular height and Col-II and VEGF expression in arthritic mice	Crossman J, Alzaheri N, Abdallah MN, Tamimi F, Flood P, Alhadainy H, El-Bialy T.	Crossman J	Arch Oral Biol	2019	2019-06-10	10.1016/j.archoralbio.2019.05.032	Arch Oral Biol. 2019 Aug;104:112-118. doi: 10.1016/j.archoralbio.2019.05.032. Epub 2019 Jun 2.
7	31101448	Effect of Low-Intensity Pulsed Ultrasound Stimulation, Extracorporeal Shockwaves and Radial Pressure Waves on Akt, BMP-2, ERK-2, FAK and TGF-Î²1 During Bone Healing in Rat Tibial Defects	Buarque de GusmÃ£o CV, Batista NA, Vidotto Lemes VT, Maia Neto WL, de Faria LD, Alves JM, Belangero WD.	Buarque de GusmÃ£o CV	Ultrasound Med Biol	2019	2019-05-19	10.1016/j.ultrasmedbio.2019.04.011	Ultrasound Med Biol. 2019 Aug;45(8):2140-2161. doi: 10.1016/j.ultrasmedbio.2019.04.011. Epub 2019 May 14.
8	25661670	Dynamic acoustic radiation force retains bone structural and mechanical integrity in a functional disuse osteopenia model	Uddin SM, Qin YX.	Uddin SM	Bone	2015	2015-02-10	10.1016/j.bone.2015.01.020	Bone. 2015 Jun;75:8-17. doi: 10.1016/j.bone.2015.01.020. Epub 2015 Feb 7.
9	31377938	Inhibition of myostatin signal pathway may be involved in low-intensity pulsed ultrasound promoting bone healing	Sun L, Sun S, Zhao X, Zhang J, Guo J, Tang L, Ta D.	Sun L	J Med Ultrason (2001)	2019	2019-08-05	10.1007/s10396-019-00962-2	J Med Ultrason (2001). 2019 Oct;46(4):377-388. doi: 10.1007/s10396-019-00962-2. Epub 2019 Aug 3.
10	29111161	Effect of Low-Intensity Pulsed Ultrasound on Joint Injury and Post-Traumatic Osteoarthritis: an Animal Study	Zahoor T, Mitchell R, Bhasin P, Guo Y, Paudel S, Schon L, Zhang Z.	Zahoor T	Ultrasound Med Biol	2018	2017-11-08	10.1016/j.ultrasmedbio.2017.09.014	Ultrasound Med Biol. 2018 Jan;44(1):234-242. doi: 10.1016/j.ultrasmedbio.2017.09.014. Epub 2017 Oct 27.
11	31006496	Low-Intensity Pulsed Ultrasound Prevents Development of Bisphosphonate-Related Osteonecrosis of the Jaw-Like Pathophysiology in a Rat Model	Hidaka K, Mikuni-Takagaki Y, Wada-Takahashi S, Saita M, Kawamata R, Sato T, Kawata A, Miyamoto C, Maehata Y, Watabe H, Tani-Ishii N, Hamada N, Takahashi SS, Deguchi S, Takeuchi R.	Hidaka K	Ultrasound Med Biol	2019	2019-04-23	10.1016/j.ultrasmedbio.2019.02.015	Ultrasound Med Biol. 2019 Jul;45(7):1721-1732. doi: 10.1016/j.ultrasmedbio.2019.02.015. Epub 2019 Apr 18.
12	29658096	Effect of low level laser and low intensity pulsed ultrasound therapy on bone remodeling during orthodontic tooth movement in rats	Alazzawi MMJ, Husein A, Alam MK, Hassan R, Shaari R, Azlina A, Salzihan MS.	Alazzawi MMJ	Prog Orthod	2018	2018-04-17	10.1186/s40510-018-0208-2	Prog Orthod. 2018 Apr 16;19(1):10. doi: 10.1186/s40510-018-0208-2.
13	22922896	Combined treatment of alendronate and low-intensity pulsed ultrasound (LIPUS) increases bone mineral density at the cancellous bone osteotomy site in aged rats: a preliminary study	Aonuma H, Miyakoshi N, Kasukawa Y, Kamo K, Sasaki H, Tsuchie H, Segawa T, Shimada Y.	Aonuma H	JNMA J Nepal Med Assoc	2011	2012-08-28	10.31729/jnma.14	JNMA J Nepal Med Assoc. 2011 Oct-Dec;51(184):171-5.
14	19468249	Low-intensity pulsed ultrasound accelerates osteoblast differentiation and promotes bone formation in an osteoporosis rat model	Wu S, Kawahara Y, Manabe T, Ogawa K, Matsumoto M, Sasaki A, Yuge L.	Wu S	Pathobiology	2009	2009-05-27	10.1159/000209387	Pathobiology. 2009 May;76(3):99-107. doi: 10.1159/000209387. Epub 2009 May 19.
15	24464096	Combined use of low-intensity pulsed ultrasound and rhBMP-2 to enhance bone formation in a rat model of critical size defect	Angle SR, Sena K, Sumner DR, Virkus WW, Virdi AS.	Angle SR	J Orthop Trauma	2014	2014-01-28	10.1097/BOT.0000000000000067	J Orthop Trauma. 2014 Oct;28(10):605-11. doi: 10.1097/BOT.0000000000000067.
16	30298135	Microbubble-Mediated Ultrasound Outweighs Low-Intensity Pulsed Ultrasound on Osteogenesis and Neovascularization in a Rabbit Model of Steroid-Associated Osteonecrosis	Xu DF, Qu GX, Yan SG, Cai XZ.	Xu DF	Biomed Res Int	2018	2018-10-10	10.1155/2018/4606791	Biomed Res Int. 2018 Sep 12;2018:4606791. doi: 10.1155/2018/4606791. eCollection 2018.
17	28651921	Ultrasound Enhances Dentoalveolar Remodeling in an ExÂ Vivo Orthodontic, Ovariectomy-Induced Osteoporotic Model	Alhazmi KS, El-Bialy T, Afify AR, Merdad LA, Hassan AH.	Alhazmi KS	Ultrasound Med Biol	2017	2017-06-28	10.1016/j.ultrasmedbio.2017.04.009	Ultrasound Med Biol. 2017 Sep;43(9):1963-1974. doi: 10.1016/j.ultrasmedbio.2017.04.009. Epub 2017 Jun 23.
18	29523197	Radial shockwave treatment promotes human mesenchymal stem cell self-renewal and enhances cartilage healing	Zhang H, Li ZL, Yang F, Zhang Q, Su XZ, Li J, Zhang N, Liu CH, Mao N, Zhu H.	Zhang H	Stem Cell Res Ther	2018	2018-03-11	10.1186/s13287-018-0805-5	Stem Cell Res Ther. 2018 Mar 9;9(1):54. doi: 10.1186/s13287-018-0805-5.
19	29079395	Effect of Low-Intensity Pulsed Ultrasound on the Expression of Calcium Ion Transport-Related Proteins during Tertiary Dentin Formation	Zuo J, Zhen J, Wang F, Li Y, Zhou Z.	Zuo J	Ultrasound Med Biol	2018	2017-10-29	10.1016/j.ultrasmedbio.2017.09.006	Ultrasound Med Biol. 2018 Jan;44(1):223-233. doi: 10.1016/j.ultrasmedbio.2017.09.006. Epub 2017 Oct 24.
20	26169839	Combination of low-intensity pulsed ultrasound and C3H10T1/2 cells promotes bone-defect healing	He R, Zhou W, Zhang Y, Hu S, Yu H, Luo Y, Liu B, Ran J, Wu J, Wang Y, Chen W.	He R	Int Orthop	2015	2015-07-15	10.1007/s00264-015-2898-0	Int Orthop. 2015 Nov;39(11):2181-9. doi: 10.1007/s00264-015-2898-0. Epub 2015 Jul 14.
21	28027610	Effects of Low-Intensity Pulsed Ultrasound on Implant Osseointegration in Ovariectomized Rats	Zhou H, Hou Y, Zhu Z, Xiao W, Xu Q, Li L, Li X, Chen W.	Zhou H	J Ultrasound Med	2016	2016-12-28	10.7863/ultra.15.01083	J Ultrasound Med. 2016 Apr;35(4):747-754. doi: 10.7863/ultra.15.01083.
22	29414599	Low-intensity pulsed ultrasound promotes spinal fusion and enhances migration and proliferation of MG63s through sonic hedgehog signaling pathway	Zhou XY, Xu XM, Wu SY, Zhang ZC, Wang F, Yang YL, Li M, Wei XZ.	Zhou XY	Bone	2018	2018-02-08	10.1016/j.bone.2018.01.025	Bone. 2018 May;110:47-57. doi: 10.1016/j.bone.2018.01.025. Epub 2018 Feb 3.
23	30322672	Mitigation of Articular Cartilage Degeneration and Subchondral Bone Sclerosis in Osteoarthritis Progression Using Low-Intensity Ultrasound Stimulation	Li X, Sun Y, Zhou Z, Zhang D, Jiao J, Hu M, Hassan CR, Qin YX.	Li X	Ultrasound Med Biol	2019	2018-10-17	10.1016/j.ultrasmedbio.2018.08.022	Ultrasound Med Biol. 2019 Jan;45(1):148-159. doi: 10.1016/j.ultrasmedbio.2018.08.022. Epub 2018 Oct 12.
24	29363151	Low-Intensity Pulsed Ultrasound Accelerates Traumatic Vertebral Fracture Healing by Coupling Proliferation of Type H Microvessels	Wu S, Xu X, Sun J, Zhang Y, Shi J, Xu T.	Wu S	J Ultrasound Med	2018	2018-01-25	10.1002/jum.14525	J Ultrasound Med. 2018 Jul;37(7):1733-1742. doi: 10.1002/jum.14525. Epub 2018 Jan 24.
25	25736917	Low-intensity pulsed ultrasound enhances bone repair in a rabbit model of steroid-associated osteonecrosis	Zhu H, Cai X, Lin T, Shi Z, Yan S.	Zhu H	Clin Orthop Relat Res	2015	2015-03-05	10.1007/s11999-015-4154-8	Clin Orthop Relat Res. 2015 May;473(5):1830-9. doi: 10.1007/s11999-015-4154-8. Epub 2015 Mar 4.
26	29781183	A Comparison of 1- and 3.2-MHz Low-Intensity Pulsed Ultrasound on Osteogenesis on Porous Titanium Alloy Scaffolds: An In Vitro and In Vivo Study	Feng L, Liu X, Cao H, Qin L, Hou W, Wu L.	Feng L	J Ultrasound Med	2019	2018-05-22	10.1002/jum.14683	J Ultrasound Med. 2019 Jan;38(1):191-202. doi: 10.1002/jum.14683. Epub 2018 May 21.
27	29689491	A single integrated osteochondral in situ composite scaffold with a multi-layered functional structure	Chen T, Bai J, Tian J, Huang P, Zheng H, Wang J.	Chen T	Colloids Surf B Biointerfaces	2018	2018-04-25	10.1016/j.colsurfb.2018.04.029	Colloids Surf B Biointerfaces. 2018 Jul 1;167:354-363. doi: 10.1016/j.colsurfb.2018.04.029. Epub 2018 Apr 16.
28	26768290	Ultrasound and fragility fracture: is there a role?	Cheung WH, Leung KS, Chow SK.	Cheung WH	Injury	2016	2016-01-16	10.1016/S0020-1383(16)30010-9	Injury. 2016 Jan;47 Suppl 1:S39-42. doi: 10.1016/S0020-1383(16)30010-9.
29	26795976	The Effectiveness of Human Parathyroid Hormone and Low-Intensity Pulsed Ultrasound on the Fracture Healing in Osteoporotic Bones	Mansjur KQ, Kuroda S, Izawa T, Maeda Y, Sato M, Watanabe K, Horiuchi S, Tanaka E.	Mansjur KQ	Ann Biomed Eng	2016	2016-01-23	10.1007/s10439-015-1533-y	Ann Biomed Eng. 2016 Aug;44(8):2480-2488. doi: 10.1007/s10439-015-1533-y. Epub 2016 Jan 21.
30	27107081	A Model of the Action of the Shockwave Generated by a Multichannel Discharge on the Union of Bone Tissue with Bone Cement	Zeman J, Hach J, MikulakovÃ¡ W, DerÅˆarovÃ¡ Ä½, EliÃ¡Å¡ovÃ¡ A, LukeÅ¡ P, BalÃ¡Å¾ovÃ¡ L, BeneÅ¡ J.	Zeman J	In Vivo	2016	2016-04-24		In Vivo. 2016 May-Jun;30(3):237-42.
31	28158228	Extracorporeal shock waves alone or combined with raloxifene promote bone formation and suppress resorption in ovariectomized rats	Lama A, Santoro A, Corrado B, Pirozzi C, Paciello O, Pagano TB, Russo S, Calignano A, Mattace Raso G, Meli R.	Lama A	PLoS One	2017	2017-02-04	10.1371/journal.pone.0171276	PLoS One. 2017 Feb 3;12(2):e0171276. doi: 10.1371/journal.pone.0171276. eCollection 2017.
32	21963034	Is low-intensity pulsed ultrasound effective for revitalizing a severely necrotic small bone? An experimental rabbit model	Ogawa T, Ishii T, Mishima H, Nishino T, Watanabe A, Ochiai N.	Ogawa T	Ultrasound Med Biol	2011	2011-10-04	10.1016/j.ultrasmedbio.2011.08.010	Ultrasound Med Biol. 2011 Dec;37(12):2028-36. doi: 10.1016/j.ultrasmedbio.2011.08.010. Epub 2011 Oct 2.
33	23442146	Effect of low intensity pulsed ultrasound stimulation on sinus augmentation in rabbits	Takebe H, Nakanishi Y, Hirose Y, Ochi M.	Takebe H	Clin Oral Implants Res	2014	2013-02-28	10.1111/clr.12136	Clin Oral Implants Res. 2014 Jun;25(6):735-41. doi: 10.1111/clr.12136. Epub 2013 Feb 26.
34	28239034	Effects of low-intensity pulsed ultrasound on osteoclasts: Analysis with goldfish scales as a model of bone	Hanmoto T, Tabuchi Y, Ikegame M, Kondo T, Kitamura KI, Endo M, Kobayashi I, Mishima H, Sekiguchi T, Urata M, Seki A, Yano S, Hattori A, Suzuki N.	Hanmoto T	Biomed Res	2017	2017-02-28	10.2220/biomedres.38.71	Biomed Res. 2017;38(1):71-77. doi: 10.2220/biomedres.38.71.
35	21429948	The evidence of low-intensity pulsed ultrasound for in vitro, animal and human fracture healing	Martinez de Albornoz P, Khanna A, Longo UG, Forriol F, Maffulli N.	Martinez de Albornoz P	Br Med Bull	2011	2011-03-25	10.1093/bmb/ldr006	Br Med Bull. 2011;100:39-57. doi: 10.1093/bmb/ldr006. Epub 2011 Mar 23.
36	21484337	Mechanical means to improve bone strength: ultrasound and vibration	Kasturi G, Adler RA.	Kasturi G	Curr Rheumatol Rep	2011	2011-04-13	10.1007/s11926-011-0177-7	Curr Rheumatol Rep. 2011 Jun;13(3):251-6. doi: 10.1007/s11926-011-0177-7.
37	20714282	Involvement of calcitonin gene-related peptide innervation in the promoting effect of low-intensity pulsed ultrasound on spinal fusion without decortication	Wang XY, Guo X, Cheng JC, Mi YL, Lai PY.	Wang XY	Spine (Phila Pa 1976)	2010	2010-08-18	10.1097/BRS.0b013e3181cde89d	Spine (Phila Pa 1976). 2010 Dec 15;35(26):E1539-45. doi: 10.1097/BRS.0b013e3181cde89d.
38	19632764	Ultrasound enhances recombinant human BMP-2 induced ectopic bone formation in a rat model	Wijdicks CA, Virdi AS, Sena K, Sumner DR, Leven RM.	Wijdicks CA	Ultrasound Med Biol	2009	2009-07-28	10.1016/j.ultrasmedbio.2009.04.017	Ultrasound Med Biol. 2009 Oct;35(10):1629-37. doi: 10.1016/j.ultrasmedbio.2009.04.017. Epub 2009 Jul 25.
39	30732913	Protective Effects of Low-Intensity Pulsed Ultrasound on Mandibular Condylar Cartilage Exposed to Mechanical Overloading	Fujita M, Sato-Shigeta M, Mori H, Iwasa A, Kawai N, Hassan AH, Tanaka E.	Fujita M	Ultrasound Med Biol	2019	2019-02-09	10.1016/j.ultrasmedbio.2018.12.006	Ultrasound Med Biol. 2019 Apr;45(4):944-953. doi: 10.1016/j.ultrasmedbio.2018.12.006. Epub 2019 Feb 4.
40	22669551	Does extracorporeal shock wave therapy enhance healing of osteochondritis dissecans of the rabbit knee?: a pilot study	Lyon R, Liu XC, Kubin M, Schwab J.	Lyon R	Clin Orthop Relat Res	2013	2012-06-07	10.1007/s11999-012-2410-8	Clin Orthop Relat Res. 2013 Apr;471(4):1159-65. doi: 10.1007/s11999-012-2410-8.
41	23225850	Low-intensity pulsed ultrasound therapy: a potential strategy to stimulate tendon-bone junction healing	Ying ZM, Lin T, Yan SG.	Ying ZM	J Zhejiang Univ Sci B	2012	2012-12-11	10.1631/jzus.B1200129	J Zhejiang Univ Sci B. 2012 Dec;13(12):955-63. doi: 10.1631/jzus.B1200129.
42	17276228	Effects of low-intensity pulsed ultrasound on tendon-bone healing in an intra-articular sheep knee model	Walsh WR, Stephens P, Vizesi F, Bruce W, Huckle J, Yu Y.	Walsh WR	Arthroscopy	2007	2007-02-06	10.1016/j.arthro.2006.09.003	Arthroscopy. 2007 Feb;23(2):197-204. doi: 10.1016/j.arthro.2006.09.003.
43	27925675	Effect of Increasing Low-Intensity Pulsed Ultrasound and a Functional Appliance on the Mandibular Condyle in Growing Rats	Kaur H, UludaÄŸ H, Dederich DN, El-Bialy T.	Kaur H	J Ultrasound Med	2017	2016-12-08	10.7863/ultra.15.06063	J Ultrasound Med. 2017 Jan;36(1):109-120. doi: 10.7863/ultra.15.06063. Epub 2016 Nov 28.
44	28863592	Numerical evaluation of the backward propagating acoustic field in healing long bones	Potsika VT, Protopappas VC, Grivas KN, Gortsas TV, Raum K, Polyzos DK, Fotiadis DI.	Potsika VT	J Acoust Soc Am	2017	2017-09-03	10.1121/1.4998722	J Acoust Soc Am. 2017 Aug;142(2):962. doi: 10.1121/1.4998722.
45	24994452	Extracorporeal shockwave therapy in osteoporotic osteoarthritis of the knee in rats: an experiment in animals	Wang CJ, Huang CY, Hsu SL, Chen JH, Cheng JH.	Wang CJ	Arthritis Res Ther	2014	2014-07-05	10.1186/ar4601	Arthritis Res Ther. 2014 Jul 3;16(4):R139. doi: 10.1186/ar4601.
46	23179326	The long-term effects of extracorporeal shock waves on the epiphysis of the adolescent rat	Oztemur Z, Ozturk H, Ozyurek S, Kaloglu C, Golge UH, Bulut O.	Oztemur Z	J Orthop Sci	2013	2012-11-27	10.1007/s00776-012-0321-x	J Orthop Sci. 2013 Jan;18(1):159-64. doi: 10.1007/s00776-012-0321-x. Epub 2012 Nov 22.
47	19961269	Effect of low-intensity pulsed ultrasound on scaffold-free ectopic bone formation in skeletal muscle	Watanuki M, Kishimoto KN, Kotajima S, Iwabuchi S, Kokubun S.	Watanuki M	Ups J Med Sci	2009	2009-12-08	10.3109/03009730903226659	Ups J Med Sci. 2009;114(4):242-8. doi: 10.3109/03009730903226659.
48	26445930	Low-intensity pulsed ultrasound rescues insufficient salivary secretion in autoimmune sialadenitis	Sato M, Kuroda S, Mansjur KQ, Khaliunaa G, Nagata K, Horiuchi S, Inubushi T, Yamamura Y, Azuma M, Tanaka E.	Sato M	Arthritis Res Ther	2015	2015-10-09	10.1186/s13075-015-0798-8	Arthritis Res Ther. 2015 Oct 7;17:278. doi: 10.1186/s13075-015-0798-8.
49	21257088	Low-intensity pulsed ultrasound accelerated callus formation, angiogenesis and callus remodeling in osteoporotic fracture healing	Cheung WH, Chow SK, Sun MH, Qin L, Leung KS.	Cheung WH	Ultrasound Med Biol	2011	2011-01-25	10.1016/j.ultrasmedbio.2010.11.016	Ultrasound Med Biol. 2011 Feb;37(2):231-8. doi: 10.1016/j.ultrasmedbio.2010.11.016.
50	21241838	Mitigation of bone loss with ultrasound induced dynamic mechanical signals in an OVX induced rat model of osteopenia	Ferreri SL, Talish R, Trandafir T, Qin YX.	Ferreri SL	Bone	2011	2011-01-19	10.1016/j.bone.2011.01.002	Bone. 2011 May 1;48(5):1095-102. doi: 10.1016/j.bone.2011.01.002. Epub 2011 Jan 15.
51	20851422	Extracorporeal shockwave shows regression of osteoarthritis of the knee in rats	Wang CJ, Weng LH, Ko JY, Wang JW, Chen JM, Sun YC, Yang YJ.	Wang CJ	J Surg Res	2011	2010-09-21	10.1016/j.jss.2010.06.042	J Surg Res. 2011 Dec;171(2):601-8. doi: 10.1016/j.jss.2010.06.042. Epub 2010 Sep 8.
52	19777126	The science of ultrasound therapy for fracture healing	Della Rocca GJ.	Della Rocca GJ	Indian J Orthop	2009	2009-09-25	10.4103/0019-5413.50845	Version 2. Indian J Orthop. 2009;43(2):121-126. doi: 10.4103/0019-5413.50845.
53	18378382	Low-intensity pulsed ultrasound accelerated bone-tendon junction healing through regulation of vascular endothelial growth factor expression and cartilage formation	Lu H, Qin L, Cheung W, Lee K, Wong W, Leung K.	Lu H	Ultrasound Med Biol	2008	2008-04-02	10.1016/j.ultrasmedbio.2008.01.009	Ultrasound Med Biol. 2008 Aug;34(8):1248-60. doi: 10.1016/j.ultrasmedbio.2008.01.009. Epub 2008 Apr 18.
54	18505579	Effects of low intensity pulsed ultrasound with and without increased cortical porosity on structural bone allograft incorporation	Santoni BG, Ehrhart N, Turner AS, Wheeler DL.	Santoni BG	J Orthop Surg Res	2008	2008-05-29	10.1186/1749-799X-3-20	J Orthop Surg Res. 2008 May 27;3:20. doi: 10.1186/1749-799X-3-20.
55	24507771	Does low-intensity pulsed ultrasound treatment repair articular cartilage injury? A rabbit model study	Yang SW, Kuo CL, Chang SJ, Chen PC, Lin YT, Manousakas I, Kuo SM.	Yang SW	BMC Musculoskelet Disord	2014	2014-02-11	10.1186/1471-2474-15-36	BMC Musculoskelet Disord. 2014 Feb 10;15:36. doi: 10.1186/1471-2474-15-36.
56	21325987	Low-intensity pulsed ultrasound enhances posterior spinal fusion implanted with mesenchymal stem cells-calcium phosphate composite without bone grafting	Hui CF, Chan CW, Yeung HY, Lee KM, Qin L, Li G, Leung KS, Hu YY, Cheng JC.	Hui CF	Spine (Phila Pa 1976)	2011	2011-02-18	10.1097/BRS.0b013e318205c5f5	Spine (Phila Pa 1976). 2011 Jun;36(13):1010-6. doi: 10.1097/BRS.0b013e318205c5f5.
57	29843947	Intracochlear pressure measurements during acoustic shock wave exposure	Greene NT, Alhussaini MA, Easter JR, Argo TF 4th, Walilko T, Tollin DJ.	Greene NT	Hear Res	2018	2018-05-31	10.1016/j.heares.2018.05.014	Hear Res. 2018 Aug;365:149-164. doi: 10.1016/j.heares.2018.05.014. Epub 2018 May 19.
58	26850473	Low-intensity pulsed ultrasound induces apoptosis in osteoclasts: Fish scales are a suitable model for the analysis of bone metabolism by ultrasound	Suzuki N, Hanmoto T, Yano S, Furusawa Y, Ikegame M, Tabuchi Y, Kondo T, Kitamura K, Endo M, Yamamoto T, Sekiguchi T, Urata M, Mikuni-Takagaki Y, Hattori A.	Suzuki N	Comp Biochem Physiol A Mol Integr Physiol	2016	2016-02-07	10.1016/j.cbpa.2016.01.022	Comp Biochem Physiol A Mol Integr Physiol. 2016 May;195:26-31. doi: 10.1016/j.cbpa.2016.01.022. Epub 2016 Feb 2.
59	26014324	Effects of low-intensity pulsed ultrasound on spinal pseudarthrosis created by nicotine administration: a model of lumbar posterolateral pseudarthrosis in rabbits	Liao JC, Chen WJ, Niu CC, Chen LH.	Liao JC	J Ultrasound Med	2015	2015-05-28	10.7863/ultra.34.6.1043	J Ultrasound Med. 2015 Jun;34(6):1043-50. doi: 10.7863/ultra.34.6.1043.
60	32074178	Effects of low-intensity pulsed ultrasound exposure on rats tibia periosteum	Batista JM, Nakagaki WR, Soares EA, Camilli JA.	Batista JM	An Acad Bras Cienc	2020	2020-02-20	10.1590/0001-3765202020180903	An Acad Bras Cienc. 2020 Feb 17;92(1):e20180903. doi: 10.1590/0001-3765202020180903. eCollection 2020.
61	19110371	Safety and effectiveness of extracorporeal shockwave therapy: results of a rabbit model of chronic osteomyelitis	Gollwitzer H, Roessner M, Langer R, Gloeck T, Diehl P, Horn C, Stemberger A, von Eiff C, Gerdesmeyer L.	Gollwitzer H	Ultrasound Med Biol	2009	2008-12-27	10.1016/j.ultrasmedbio.2008.10.004	Ultrasound Med Biol. 2009 Apr;35(4):595-602. doi: 10.1016/j.ultrasmedbio.2008.10.004. Epub 2008 Dec 24.
62	23785932	Morphological effects of mesenchymal stem cells and pulsed ultrasound on condylar growth in rats: a pilot study	Oyonarte R, Becerra D, DÃ­az-ZÃºÃ±iga J, Rojas V, Carrion F.	Oyonarte R	Aust Orthod J	2013	2013-06-22		Aust Orthod J. 2013 May;29(1):3-12.
63	22041633	[The acceleration of titanium implant osseointegration by low intensity pulsed ultrasound: an experimental study in rats]	Zhou HB, Hou YF, Chen WC, Shen JF, Wang J, Zhu ZM.	Zhou HB	Zhonghua Kou Qiang Yi Xue Za Zhi	2011	2011-11-02		Zhonghua Kou Qiang Yi Xue Za Zhi. 2011 Jul;46(7):425-30.
64	16917923	Dose-dependent effect of low-intensity pulsed ultrasound on callus formation during rapid distraction osteogenesis	Chan CW, Qin L, Lee KM, Cheung WH, Cheng JC, Leung KS.	Chan CW	J Orthop Res	2006	2006-08-19	10.1002/jor.20258	J Orthop Res. 2006 Nov;24(11):2072-9. doi: 10.1002/jor.20258.
65	19152996	Experimental assessment of calvarial bone defect re-ossification stimulation using low-intensity pulsed ultrasound	Lavandier B, Gleizal A, BÃ©ra JC.	Lavandier B	Ultrasound Med Biol	2009	2009-01-21	10.1016/j.ultrasmedbio.2008.10.002	Ultrasound Med Biol. 2009 Apr;35(4):585-94. doi: 10.1016/j.ultrasmedbio.2008.10.002. Epub 2009 Jan 18.
66	23472862	Extracorporeal shockwave therapy shows site-specific effects in osteoarthritis of the knee in rats	Wang CJ, Sun YC, Siu KK, Wu CT.	Wang CJ	J Surg Res	2013	2013-03-12	10.1016/j.jss.2013.02.006	J Surg Res. 2013 Aug;183(2):612-9. doi: 10.1016/j.jss.2013.02.006. Epub 2013 Feb 26.
67	21464494	Effect of low-intensity pulsed ultrasound stimulation on callus remodelling in a gap-healing model: evaluation by bone morphometry using three-dimensional quantitative micro-CT	Tobita K, Ohnishi I, Matsumoto T, Ohashi S, Bessho M, Kaneko M, Matsuyama J, Nakamura K.	Tobita K	J Bone Joint Surg Br	2011	2011-04-06	10.1302/0301-620X.93B4.25449	J Bone Joint Surg Br. 2011 Apr;93(4):525-30. doi: 10.1302/0301-620X.93B4.25449.
68	25664969	Targeting subchondral bone in osteoporotic osteoarthritis	Roman-Blas JA, Herrero-Beaumont G.	Roman-Blas JA	Arthritis Res Ther	2014	2015-02-10	10.1186/s13075-014-0494-0	Arthritis Res Ther. 2014 Nov 25;16(6):494. doi: 10.1186/s13075-014-0494-0.
69	11315994	Low-intensity pulsed ultrasound accelerates rat femoral fracture healing by acting on the various cellular reactions in the fracture callus	Azuma Y, Ito M, Harada Y, Takagi H, Ohta T, Jingushi S.	Azuma Y	J Bone Miner Res	2001	2001-04-24	10.1359/jbmr.2001.16.4.671	J Bone Miner Res. 2001 Apr;16(4):671-80. doi: 10.1359/jbmr.2001.16.4.671.
70	19394753	Shockwave exerts osteogenic effect on osteoporotic bone in an ovariectomized goat model	Tam KF, Cheung WH, Lee KM, Qin L, Leung KS.	Tam KF	Ultrasound Med Biol	2009	2009-04-28	10.1016/j.ultrasmedbio.2009.01.001	Ultrasound Med Biol. 2009 Jul;35(7):1109-18. doi: 10.1016/j.ultrasmedbio.2009.01.001. Epub 2009 Apr 25.
71	22608545	Extracorporeal shockwave therapy shows time-dependent chondroprotective effects in osteoarthritis of the knee in rats	Wang CJ, Sun YC, Wong T, Hsu SL, Chou WY, Chang HW.	Wang CJ	J Surg Res	2012	2012-05-22	10.1016/j.jss.2012.01.010	J Surg Res. 2012 Nov;178(1):196-205. doi: 10.1016/j.jss.2012.01.010. Epub 2012 Apr 4.
72	27427555	Combination of low-energy shock-wave therapy and bone marrow mesenchymal stem cell transplantation to improve the erectile function of diabetic rats	Shan HT, Zhang HB, Chen WT, Chen FZ, Wang T, Luo JT, Yue M, Lin JH, Wei AY.	Shan HT	Asian J Androl	2017	2016-07-19	10.4103/1008-682X.184271	Asian J Androl. 2017 Jan-Feb;19(1):26-33. doi: 10.4103/1008-682X.184271.
73	27600474	Effect of Low-Intensity Pulsed Ultrasound after Mesenchymal Stromal Cell Injection to Treat Osteochondral Defects: An InÂ Vivo Study	Yamaguchi S, Aoyama T, Ito A, Nagai M, Iijima H, Tajino J, Zhang X, Wataru K, Kuroki H.	Yamaguchi S	Ultrasound Med Biol	2016	2016-09-08	10.1016/j.ultrasmedbio.2016.07.021	Ultrasound Med Biol. 2016 Dec;42(12):2903-2913. doi: 10.1016/j.ultrasmedbio.2016.07.021. Epub 2016 Sep 3.
74	26080164	Mechanical Analysis of Ultrasound-Activated Pins and Resorbable Screws: Two Different Techniques to Fixate Osteosynthesis in Craniosynostosis Surgery	Savolainen MJ, Ritvanen AG, Koljonen VS, Turunen MP, Hulkkonen HH, Vuorinen VH, Leikola JP.	Savolainen MJ	J Craniofac Surg	2015	2015-06-17	10.1097/SCS.0000000000001736	J Craniofac Surg. 2015 Jun;26(4):1234-7. doi: 10.1097/SCS.0000000000001736.
75	30553585	Ultrasound Bone Fracture Sensing and Data Communication: Experimental Results in a Pig Limb Sample	Moll J, Kexel C, Milanchian H, Bhavsar MB, Barker JH.	Moll J	Ultrasound Med Biol	2019	2018-12-17	10.1016/j.ultrasmedbio.2018.09.016	Ultrasound Med Biol. 2019 Feb;45(2):605-611. doi: 10.1016/j.ultrasmedbio.2018.09.016. Epub 2018 Dec 13.
76	12898297	Effect of extracorporeal shock waves on callus formation during bone lengthening	Narasaki K, Shimizu H, Beppu M, Aoki H, Takagi M, Takashi M.	Narasaki K	J Orthop Sci	2003	2003-08-05	10.1007/s00776-003-0664-4	J Orthop Sci. 2003;8(4):474-81. doi: 10.1007/s00776-003-0664-4.
77	17593538	Low-intensity pulsed ultrasound and nonsteroidal anti-inflammatory drugs have opposing effects during stress fracture repair	Li J, Waugh LJ, Hui SL, Burr DB, Warden SJ.	Li J	J Orthop Res	2007	2007-06-27	10.1002/jor.20461	J Orthop Res. 2007 Dec;25(12):1559-67. doi: 10.1002/jor.20461.
78	30273151	Analysis of Multifrequency and Phase Keying Strategies for Focusing Ultrasound to the Human Vertebral Canal	Fletcher SP, O'Reilly MA.	Fletcher SP	IEEE Trans Ultrason Ferroelectr Freq Control	2018	2018-10-02	10.1109/TUFFC.2018.2872171	IEEE Trans Ultrason Ferroelectr Freq Control. 2018 Dec;65(12):2322-2331. doi: 10.1109/TUFFC.2018.2872171. Epub 2018 Sep 26.
79	30582606	Ethanol-Induced Cervical Sympathetic Ganglion Block Applications for Promoting Canine Inferior Alveolar Nerve Regeneration Using an Artificial Nerve	Shionoya Y, Sunada K, Tsujimoto G, Shigeno K, Nakamura T.	Shionoya Y	J Vis Exp	2018	2018-12-25	10.3791/58039	J Vis Exp. 2018 Nov 30;(141). doi: 10.3791/58039.
80	18573992	Extracorporeal shock wave therapy induces alveolar bone regeneration	Sathishkumar S, Meka A, Dawson D, House N, Schaden W, Novak MJ, Ebersole JL, Kesavalu L.	Sathishkumar S	J Dent Res	2008	2008-06-25	10.1177/154405910808700703	J Dent Res. 2008 Jul;87(7):687-91. doi: 10.1177/154405910808700703.
81	20404761	Extracorporeal shock wave accelerates consolidation in distraction osteogenesis of the rat mandible	Lai JP, Wang FS, Hung CM, Wang CJ, Huang CJ, Kuo YR.	Lai JP	J Trauma	2010	2010-04-21	10.1097/TA.0b013e3181cbc7ac	J Trauma. 2010 Nov;69(5):1252-8. doi: 10.1097/TA.0b013e3181cbc7ac.
82	21791878	Low intensity pulsed ultrasound accelerates delayed healing process by reducing the time required for the completion of endochondral ossification in the aged mouse femur fracture model	Katano M, Naruse K, Uchida K, Mikuni-Takagaki Y, Takaso M, Itoman M, Urabe K.	Katano M	Exp Anim	2011	2011-07-28	10.1538/expanim.60.385	Exp Anim. 2011;60(4):385-95. doi: 10.1538/expanim.60.385.
83	23428770	The effect of extracorporeal shockwaves on cartilage end-plates in rabbits: a preliminary MRI and histopathological study	ErtÃ¼rk C, Altay MA, Ã–zardali Ä°, Altay N, Ã‡eÃ§e H, IÅŸikan UE.	ErtÃ¼rk C	Acta Orthop Traumatol Turc	2012	2013-02-23	10.3944/aott.2012.2931	Acta Orthop Traumatol Turc. 2012;46(6):449-54. doi: 10.3944/aott.2012.2931.
84	23453377	Potential femoral head osteonecrosis model induced by high-intensity focused ultrasound	Long T, Xu J, McClure SR, Amin V, Haynes J.	Long T	Ultrasound Med Biol	2013	2013-03-05	10.1016/j.ultrasmedbio.2012.12.017	Ultrasound Med Biol. 2013 Jun;39(6):1056-65. doi: 10.1016/j.ultrasmedbio.2012.12.017. Epub 2013 Feb 27.
85	15013102	Effects of timing of low-intensity pulsed ultrasound on distraction osteogenesis	Sakurakichi K, Tsuchiya H, Uehara K, Yamashiro T, Tomita K, Azuma Y.	Sakurakichi K	J Orthop Res	2004	2004-03-12	10.1016/S0736-0266(03)00181-5	J Orthop Res. 2004 Mar;22(2):395-403. doi: 10.1016/S0736-0266(03)00181-5.
86	24676969	Extracorporeal shockwave increases the effectiveness of systemic antibiotic treatment in implant-related chronic osteomyelitis: experimental study in a rat model	Inanmaz ME, Uslu M, Isik C, Kaya E, Tas T, Bayram R.	Inanmaz ME	J Orthop Res	2014	2014-03-29	10.1002/jor.22604	J Orthop Res. 2014 Jun;32(6):752-6. doi: 10.1002/jor.22604. Epub 2014 Feb 20.
87	14687186	Effect of focused and radial extracorporeal shock wave therapy on equine bone microdamage	Da Costa GÃ³mez TM, Radtke CL, Kalscheur VL, Swain CA, Scollay MC, Edwards RB, Santschi EM, Markel MD, Muir P.	Da Costa GÃ³mez TM	Vet Surg	2004	2003-12-23	10.1111/j.1532-950x.2004.040005.x	Vet Surg. 2004 Jan-Feb;33(1):49-55. doi: 10.1111/j.1532-950x.2004.040005.x.
88	23239548	Unfocused extracorporeal shock waves induce anabolic effects in osteoporotic rats	van der Jagt OP, Waarsing JH, Kops N, Schaden W, Jahr H, Verhaar JA, Weinans H.	van der Jagt OP	J Orthop Res	2013	2012-12-15	10.1002/jor.22258	J Orthop Res. 2013 May;31(5):768-75. doi: 10.1002/jor.22258. Epub 2012 Dec 13.
89	22650027	[Effect of low-intensity pulsed ultrasound on periodontitis in Beagle dogs]	Dong N, Song JL, Feng G, Liu MY, Deng F.	Dong N	Sichuan Da Xue Xue Bao Yi Xue Ban	2012	2012-06-02		Sichuan Da Xue Xue Bao Yi Xue Ban. 2012 Mar;43(2):183-6.
90	18640400	Application of extracorporeal shock wave treatment to enhance spinal fusion: a rabbit experiment	Lee TC, Huang HY, Yang YL, Hung KS, Cheng CH, Lin WC, Wang CJ.	Lee TC	Surg Neurol	2008	2008-07-22	10.1016/j.surneu.2007.05.050	Surg Neurol. 2008 Aug;70(2):129-34; discussion 134. doi: 10.1016/j.surneu.2007.05.050.
91	17045140	Growth modification of the mandible with ultrasound in baboons: a preliminary report	El-Bialy T, Hassan A, Albaghdadi T, Fouad HA, Maimani AR.	El-Bialy T	Am J Orthod Dentofacial Orthop	2006	2006-10-19	10.1016/j.ajodo.2006.01.025	Am J Orthod Dentofacial Orthop. 2006 Oct;130(4):435.e7-14. doi: 10.1016/j.ajodo.2006.01.025.
92	32078068	Interaction of ultrasound waves with bone remodelling: a multiscale computational study	Baron C, Nguyen VH, Naili S, Guivier-Curien C.	Baron C	Biomech Model Mechanobiol	2020	2020-02-21	10.1007/s10237-020-01306-7	Biomech Model Mechanobiol. 2020 Feb 20. doi: 10.1007/s10237-020-01306-7. Online ahead of print.
93	21787199	Ultrasound enhances the healing of orthodontically induced root resorption in rats	Liu Z, Xu J, E L, Wang D.	Liu Z	Angle Orthod	2012	2011-07-27	10.2319/030711-164.1	Angle Orthod. 2012 Jan;82(1):48-55. doi: 10.2319/030711-164.1. Epub 2011 Jul 25.
94	25467523	Characteristics of laser-induced shock wave injury to the inner ear of rats	Kurioka T, Matsunobu T, Niwa K, Tamura A, Kawauchi S, Satoh Y, Sato S, Shiotani A.	Kurioka T	J Biomed Opt	2014	2014-12-04	10.1117/1.JBO.19.12.125001	J Biomed Opt. 2014 Dec;19(12):125001. doi: 10.1117/1.JBO.19.12.125001.
95	27680572	Influence of Donor Age and Stimulation Intensity on Osteogenic Differentiation of Rat Mesenchymal Stromal Cells in Response to Focused Low-Intensity Pulsed Ultrasound	Puts R, Albers J, Kadow-Romacker A, Geissler S, Raum K.	Puts R	Ultrasound Med Biol	2016	2016-09-30	10.1016/j.ultrasmedbio.2016.08.012	Ultrasound Med Biol. 2016 Dec;42(12):2965-2974. doi: 10.1016/j.ultrasmedbio.2016.08.012. Epub 2016 Sep 24.
96	17993245	Ultrasound transmission loss across transverse and oblique bone fractures: an in vitro study	Dodd SP, Cunningham JL, Miles AW, Gheduzzi S, Humphrey VF.	Dodd SP	Ultrasound Med Biol	2008	2007-11-13	10.1016/j.ultrasmedbio.2007.09.002	Ultrasound Med Biol. 2008 Mar;34(3):454-62. doi: 10.1016/j.ultrasmedbio.2007.09.002. Epub 2007 Nov 12.
97	19603517	Osteogenesis induced by extracorporeal shockwave in treatment of delayed osteotendinous junction healing	Qin L, Wang L, Wong MW, Wen C, Wang G, Zhang G, Chan KM, Cheung WH, Leung KS.	Qin L	J Orthop Res	2010	2009-07-16	10.1002/jor.20948	J Orthop Res. 2010 Jan;28(1):70-6. doi: 10.1002/jor.20948.
98	23147295	Effect of extracorporeal shock waves on subcondylar mandibular fractures	AltuntaÅŸ EE, Oztemur Z, Ozer H, MÃ¼derris S.	AltuntaÅŸ EE	J Craniofac Surg	2012	2012-11-14	10.1097/SCS.0b013e31825e38a2	J Craniofac Surg. 2012 Nov;23(6):1645-8. doi: 10.1097/SCS.0b013e31825e38a2.
99	12828912	Enhancing mechanical strength during early fracture healing via shockwave treatment: an animal study	Hsu RW, Tai CL, Chen CY, Hsu WH, Hsueh S.	Hsu RW	Clin Biomech (Bristol, Avon)	2003	2003-06-28	10.1016/s0268-0033(03)00082-2	Clin Biomech (Bristol, Avon). 2003 Jul;18(6):S33-9. doi: 10.1016/s0268-0033(03)00082-2.
100	15083118	Effects of extracorporeal shock waves on immature rabbit femurs	Saisu T, Takahashi K, Kamegaya M, Mitsuhashi S, Wada Y, Moriya H.	Saisu T	J Pediatr Orthop B	2004	2004-04-15	10.1097/00009957-200405000-00007	J Pediatr Orthop B. 2004 May;13(3):176-83. doi: 10.1097/00009957-200405000-00007.
101	11858601	Shock wave-enhanced neovascularization at the tendon-bone junction: an experiment in dogs	Wang CJ, Huang HY, Pai CH.	Wang CJ	J Foot Ankle Surg	2002	2002-02-23	10.1016/s1067-2516(02)80005-9	J Foot Ankle Surg. 2002 Jan-Feb;41(1):16-22. doi: 10.1016/s1067-2516(02)80005-9.
102	24109821	Biological effects of ultrasound stimulus on cells derived from human ovarian follicular liquid	Omes C, Fassina L, Magenes G, Ogliari D, Tinelli C, Riva F.	Omes C	Conf Proc IEEE Eng Med Biol Soc	2013	2013-10-11	10.1109/EMBC.2013.6609634	Conf Proc IEEE Eng Med Biol Soc. 2013;2013:850-3. doi: 10.1109/EMBC.2013.6609634.
103	16361120	Transosseous application of low-intensity ultrasound for the enhancement and monitoring of fracture healing process in a sheep osteotomy model	Malizos KN, Papachristos AA, Protopappas VC, Fotiadis DI.	Malizos KN	Bone	2006	2005-12-20	10.1016/j.bone.2005.10.012	Bone. 2006 Apr;38(4):530-9. doi: 10.1016/j.bone.2005.10.012. Epub 2005 Dec 20.
104	19185973	Effect of transosseous application of low-intensity ultrasound at the tendon graft-bone interface healing: gene expression and histological analysis in rabbits	Papatheodorou LK, Malizos KN, Poultsides LA, Hantes ME, Grafanaki K, Giannouli S, Ioannou MG, Koukoulis GK, Protopappas VC, Fotiadis DI, Stathopoulos C.	Papatheodorou LK	Ultrasound Med Biol	2009	2009-02-03	10.1016/j.ultrasmedbio.2008.07.003	Ultrasound Med Biol. 2009 Apr;35(4):576-84. doi: 10.1016/j.ultrasmedbio.2008.07.003. Epub 2009 Jan 30.
105	14554209	Shock wave therapy induces neovascularization at the tendon-bone junction. A study in rabbits	Wang CJ, Wang FS, Yang KD, Weng LH, Hsu CC, Huang CS, Yang LC.	Wang CJ	J Orthop Res	2003	2003-10-14	10.1016/S0736-0266(03)00104-9	J Orthop Res. 2003 Nov;21(6):984-9. doi: 10.1016/S0736-0266(03)00104-9.
106	15346309	[Antibacterial effectiveness of high-energetic extracorporeal shock waves: an in vitro verification]	Gollwitzer H, Horn C, Von Eiff C, Henne M, Gerdesmeyer L.	Gollwitzer H	Z Orthop Ihre Grenzgeb	2004	2004-09-04	10.1055/s-2004-822825	Z Orthop Ihre Grenzgeb. 2004 Jul-Aug;142(4):462-6. doi: 10.1055/s-2004-822825.
107	15775212	[Treatment of non-union and delayed-union by low intennsity pulsed ultrasound]	Tsunoda M.	Tsunoda M	Clin Calcium	2003	2005-03-19		Clin Calcium. 2003 Oct;13(10):1293-6.
108	10509205	The effect of extracorporeal shock wave treatment (ESWT) on bone defects. An experimental study	Uslu MM, Bozdogan O, GÃ¼ney S, Bilgili H, Kaya U, Olcay B, Korkusuz F.	Uslu MM	Bull Hosp Jt Dis	1999	1999-10-06		Bull Hosp Jt Dis. 1999;58(2):114-8.
109	9499832	[Experimental applications of shock waves]	Robles JE, Rosell D.	Robles JE	Rev Med Univ Navarra	1996	1996-10-01		Rev Med Univ Navarra. 1996 Oct-Dec;40(4):25-33.
110	20638620	Shock wave-pretreated bone marrow cells further improve left ventricular function after myocardial infarction in rabbits	Sheu JJ, Sun CK, Chang LT, Fang HY, Chung SY, Chua S, Fu M, Lee FY, Kao YH, Ko SF, Wang CJ, Yen CH, Leu S, Yip HK.	Sheu JJ	Ann Vasc Surg	2010	2010-07-20	10.1016/j.avsg.2010.03.027	Ann Vasc Surg. 2010 Aug;24(6):809-21. doi: 10.1016/j.avsg.2010.03.027.
111	15964624	In vitro evaluation of low-intensity pulsed ultrasound in herniated disc resorption	Iwabuchi S, Ito M, Hata J, Chikanishi T, Azuma Y, Haro H.	Iwabuchi S	Biomaterials	2005	2005-06-21	10.1016/j.biomaterials.2005.05.004	Biomaterials. 2005 Dec;26(34):7104-14. doi: 10.1016/j.biomaterials.2005.05.004.
112	23981992	[Histomorphological analyse of accelerating the fibrocartilage layer repair of patella-patellar tendon junction in rabbits by low intensity pulsed ultrasound stimulation]	Zhang B, LÃ¼ H, Hu J, Xu D, Zhou J, Wang Y.	Zhang B	Zhong Nan Da Xue Xue Bao Yi Xue Ban	2013	2013-08-29	10.3969/j.issn.1672-7347.2013.08.013	Zhong Nan Da Xue Xue Bao Yi Xue Ban. 2013 Aug;38(8):838-42. doi: 10.3969/j.issn.1672-7347.2013.08.013.
113	15466739	Low-intensity transosseous ultrasound accelerates osteotomy healing in a sheep fracture model	Hantes ME, Mavrodontidis AN, Zalavras CG, Karantanas AH, Karachalios T, Malizos KN.	Hantes ME	J Bone Joint Surg Am	2004	2004-10-07	10.2106/00004623-200410000-00021	J Bone Joint Surg Am. 2004 Oct;86(10):2275-82. doi: 10.2106/00004623-200410000-00021.
114	11270523	Low-intensity pulsed ultrasound initiates bone healing in rat nonunion fracture model	Takikawa S, Matsui N, Kokubu T, Tsunoda M, Fujioka H, Mizuno K, Azuma Y.	Takikawa S	J Ultrasound Med	2001	2001-03-29	10.7863/jum.2001.20.3.197	J Ultrasound Med. 2001 Mar;20(3):197-205. doi: 10.7863/jum.2001.20.3.197.
115	12695961	[Detection of bone fragments in pulmonary vessels following extracorporeal shock wave application to the distal femur in an in-vivo animal model]	Maier M, Freed JA, Milz S, Pellengahr C, Schmitz C.	Maier M	Z Orthop Ihre Grenzgeb	2003	2003-04-16	10.1055/s-2003-38650	Z Orthop Ihre Grenzgeb. 2003 Mar-Apr;141(2):223-6. doi: 10.1055/s-2003-38650.
116	15174564	The effect of extracorporeal shock waves on a rat model of injury to tendo Achillis. A histological and biomechanical study	Orhan Z, Ozturan K, Guven A, Cam K.	Orhan Z	J Bone Joint Surg Br	2004	2004-06-04		J Bone Joint Surg Br. 2004 May;86(4):613-8.
117	21735320	Skull flexure as a contributing factor in the mechanism of injury in the rat when exposed to a shock wave	Bolander R, Mathie B, Bir C, Ritzel D, VandeVord P.	Bolander R	Ann Biomed Eng	2011	2011-07-08	10.1007/s10439-011-0343-0	Ann Biomed Eng. 2011 Oct;39(10):2550-9. doi: 10.1007/s10439-011-0343-0. Epub 2011 Jul 7.
118	8113941	Low intensity ultrasound treatment increases strength in a rat femoral fracture model	Wang SJ, Lewallen DG, Bolander ME, Chao EY, Ilstrup DM, Greenleaf JF.	Wang SJ	J Orthop Res	1994	1994-01-01	10.1002/jor.1100120106	J Orthop Res. 1994 Jan;12(1):40-7. doi: 10.1002/jor.1100120106.
119	2231120	Non-invasive low-intensity pulsed ultrasound accelerates bone healing in the rabbit	Pilla AA, Mont MA, Nasser PR, Khan SA, Figueiredo M, Kaufman JJ, Siffert RS.	Pilla AA	J Orthop Trauma	1990	1990-01-01	10.1097/00005131-199004030-00002	J Orthop Trauma. 1990;4(3):246-53. doi: 10.1097/00005131-199004030-00002.

## Sheet: BoneHealing LIPUS
Nº	PMID	Animal model	Targets	Treatment	Treatment2	Title	First Author	Publication Year
1	28688752	Review	Bone healing	Review		Comparison of effects of LLLT and LIPUS on fracture healing in animal models and patients: A systematic review	Bayat M	2018
2	31500508	Mouse	Osteoarthritis	LIPUS		SQSTM1-dependent autophagic degradation of PKM2 inhibits the production of mature IL1B/IL-1Î² and contributes to LIPUS-mediated anti-inflammatory effect	Zhang B	2019
3	28276640	Review	Bone healing	Review	MSC	Prospective Review of Mesenchymal Stem Cells Differentiation into Osteoblasts	Garg P	2017
4	30286949	Rat	Bone healing	LIPUS		Acceleration of Bone Defect Healing and Regeneration by Low-Intensity Ultrasound Radiation Force in a Rat Tibial Model	Liu J	2018
5	30870031	Rabbit	Bone healing	LIPUS	MSC	Effect of Low-Intensity Pulsed Ultrasound After Autologous Adipose-Derived Stromal Cell Transplantation for Bone-Tendon Healing in a Rabbit Model	Chen C	2019
6	31177013	Mouse	Bone healing	LIPUS		Low intensity pulsed ultrasound increases mandibular height and Col-II and VEGF expression in arthritic mice	Crossman J	2019
7	31101448	Rat	Bone healing	LIPUS		Effect of Low-Intensity Pulsed Ultrasound Stimulation, Extracorporeal Shockwaves and Radial Pressure Waves on Akt, BMP-2, ERK-2, FAK and TGF-Î²1 During Bone Healing in Rat Tibial Defects	Buarque de GusmÃ£o CV	2019
8	25661670	Mouse	Osteopenia	LIPUS		Dynamic acoustic radiation force retains bone structural and mechanical integrity in a functional disuse osteopenia model	Uddin SM	2015
9	31377938	Rat	Bone healing	LIPUS		Inhibition of myostatin signal pathway may be involved in low-intensity pulsed ultrasound promoting bone healing	Sun L	2019
10	29111161	Rat	Osteoarthritis	LIPUS		Effect of Low-Intensity Pulsed Ultrasound on Joint Injury and Post-Traumatic Osteoarthritis: an Animal Study	Zahoor T	2018
11	31006496	Rat	Osteonecrosis	LIPUS		Low-Intensity Pulsed Ultrasound Prevents Development of Bisphosphonate-Related Osteonecrosis of the Jaw-Like Pathophysiology in a Rat Model	Hidaka K	2019
12	29658096	Rat	Orthodontic	LIPUS	LASER	Effect of low level laser and low intensity pulsed ultrasound therapy on bone remodeling during orthodontic tooth movement in rats	Alazzawi MMJ	2018
13	22922896	Rat	Bone healing	LIPUS	Alendronate	Combined treatment of alendronate and low-intensity pulsed ultrasound (LIPUS) increases bone mineral density at the cancellous bone osteotomy site in aged rats: a preliminary study	Aonuma H	2011
14	19468249	Rat	Bone healing	LIPUS		Low-intensity pulsed ultrasound accelerates osteoblast differentiation and promotes bone formation in an osteoporosis rat model	Wu S	2009
15	24464096	Rat	Bone healing	LIPUS	rhBMP-	Combined use of low-intensity pulsed ultrasound and rhBMP-2 to enhance bone formation in a rat model of critical size defect	Angle SR	2014
16	30298135	Rabbit	Osteonecrosis	LIPUS	MUS	Microbubble-Mediated Ultrasound Outweighs Low-Intensity Pulsed Ultrasound on Osteogenesis and Neovascularization in a Rabbit Model of Steroid-Associated Osteonecrosis	Xu DF	2018
17	28651921	Rabbit	Orthodontic	LIPUS		Ultrasound Enhances Dentoalveolar Remodeling in an ExÂ Vivo Orthodontic, Ovariectomy-Induced Osteoporotic Model	Alhazmi KS	2017
18	29079395	Rat	Orthodontic	LIPUS		Effect of Low-Intensity Pulsed Ultrasound on the Expression of Calcium Ion Transport-Related Proteins during Tertiary Dentin Formation	Zuo J	2018
19	26169839	Rat	Bone healing	LIPUS	MSC	Combination of low-intensity pulsed ultrasound and C3H10T1/2 cells promotes bone-defect healing	He R	2015
20	28027610	Rat	Osteoporotic	LIPUS	Implant	Effects of Low-Intensity Pulsed Ultrasound on Implant Osseointegration in Ovariectomized Rats	Zhou H	2016
21	29414599	Rat	Spinal fusion	LIPUS		Low-intensity pulsed ultrasound promotes spinal fusion and enhances migration and proliferation of MG63s through sonic hedgehog signaling pathway	Zhou XY	2018
22	30322672	Rat	Osteoarthritis	LIPUS		Mitigation of Articular Cartilage Degeneration and Subchondral Bone Sclerosis in Osteoarthritis Progression Using Low-Intensity Ultrasound Stimulation	Li X	2019
23	29363151	Rat	Bone healing	LIPUS		Low-Intensity Pulsed Ultrasound Accelerates Traumatic Vertebral Fracture Healing by Coupling Proliferation of Type H Microvessels	Wu S	2018
24	25736917	Rabbit	Osteonecrosis	LIPUS		Low-intensity pulsed ultrasound enhances bone repair in a rabbit model of steroid-associated osteonecrosis	Zhu H	2015
25	29689491	Rabbit	Osteochondral	LIPUS	Scaffold	A single integrated osteochondral in situ composite scaffold with a multi-layered functional structure	Chen T	2018
26	26768290	Review	Bone healing	Review		Ultrasound and fragility fracture: is there a role?	Cheung WH	2016
27	26795976	Rat	Osteoporotic	LIPUS	PTH	The Effectiveness of Human Parathyroid Hormone and Low-Intensity Pulsed Ultrasound on the Fracture Healing in Osteoporotic Bones	Mansjur KQ	2016
28	21963034	Rabbit	Kienböck's disease	LIPUS	BMT	Is low-intensity pulsed ultrasound effective for revitalizing a severely necrotic small bone? An experimental rabbit model	Ogawa T	2011
29	23442146	Rabbit	Sinus augmentation	LIPUS		Effect of low intensity pulsed ultrasound stimulation on sinus augmentation in rabbits	Takebe H	2014
30	21429948	Review	Bone healing	Review		The evidence of low-intensity pulsed ultrasound for in vitro, animal and human fracture healing	Martinez de Albornoz P	2011
31	21484337	Review	Bone healing	Review		Mechanical means to improve bone strength: ultrasound and vibration	Kasturi G	2011
32	20714282	Rabbit	Spinal fusion	LIPUS		Involvement of calcitonin gene-related peptide innervation in the promoting effect of low-intensity pulsed ultrasound on spinal fusion without decortication	Wang XY	2010
33	19632764	Rat	Bone healing	LIPUS		Ultrasound enhances recombinant human BMP-2 induced ectopic bone formation in a rat model	Wijdicks CA	2009
34	30732913	Rat	Osteoarthritis	LIPUS		Protective Effects of Low-Intensity Pulsed Ultrasound on Mandibular Condylar Cartilage Exposed to Mechanical Overloading	Fujita M	2019
35	23225850	Review	Tendon	Review	MSC	Low-intensity pulsed ultrasound therapy: a potential strategy to stimulate tendon-bone junction healing	Ying ZM	2012
36	17276228	Sheep	Tendon-bone	LIPUS		Effects of low-intensity pulsed ultrasound on tendon-bone healing in an intra-articular sheep knee model	Walsh WR	2007
37	27925675	Rat	Bone healing	LIPUS		Effect of Increasing Low-Intensity Pulsed Ultrasound and a Functional Appliance on the Mandibular Condyle in Growing Rats	Kaur H	2017
38	19961269	Mouse	Bone healing	LIPUS	Modified cells	Effect of low-intensity pulsed ultrasound on scaffold-free ectopic bone formation in skeletal muscle	Watanuki M	2009
39	21257088	Rat	Bone healing	LIPUS		Low-intensity pulsed ultrasound accelerated callus formation, angiogenesis and callus remodeling in osteoporotic fracture healing	Cheung WH	2011
40	21241838	Mouse	Osteoporotic	LIPUS		Mitigation of bone loss with ultrasound induced dynamic mechanical signals in an OVX induced rat model of osteopenia	Ferreri SL	2011
41	19777126	Review	Bone healing	Review		The science of ultrasound therapy for fracture healing	Della Rocca GJ	2009
42	18378382	Rabbit	Tendon-bone	LIPUS		Low-intensity pulsed ultrasound accelerated bone-tendon junction healing through regulation of vascular endothelial growth factor expression and cartilage formation	Lu H	2008
43	18505579	Sheep	Bone healing	LIPUS	Allograft	Effects of low intensity pulsed ultrasound with and without increased cortical porosity on structural bone allograft incorporation	Santoni BG	2008
44	24507771	Rabbit	Bone healing	LIPUS		Does low-intensity pulsed ultrasound treatment repair articular cartilage injury? A rabbit model study	Yang SW	2014
45	21325987	Rabbit	Spinal fusion	LIPUS	MSC	Low-intensity pulsed ultrasound enhances posterior spinal fusion implanted with mesenchymal stem cells-calcium phosphate composite without bone grafting	Hui CF	2011
46	26014324	Rabbit	Osteoarthritis	LIPUS	Autograft	Effects of low-intensity pulsed ultrasound on spinal pseudarthrosis created by nicotine administration: a model of lumbar posterolateral pseudarthrosis in rabbits	Liao JC	2015
47	32074178	Rat	Bone healing	LIPUS		Effects of low-intensity pulsed ultrasound exposure on rats tibia periosteum	Batista JM	2020
48	23785932	Rat	Bone healing	LIPUS	MSC	Morphological effects of mesenchymal stem cells and pulsed ultrasound on condylar growth in rats: a pilot study	Oyonarte R	2013
49	22041633	Rat	Bone healing	LIPUS	Implant	[The acceleration of titanium implant osseointegration by low intensity pulsed ultrasound: an experimental study in rats]	Zhou HB	2011
50	16917923	Rabbit	Bone healing	LIPUS		Dose-dependent effect of low-intensity pulsed ultrasound on callus formation during rapid distraction osteogenesis	Chan CW	2006
51	19152996	Mouse	Bone healing	LIPUS		Experimental assessment of calvarial bone defect re-ossification stimulation using low-intensity pulsed ultrasound	Lavandier B	2009
52	21464494	Rabbit	Bone healing	LIPUS		Effect of low-intensity pulsed ultrasound stimulation on callus remodelling in a gap-healing model: evaluation by bone morphometry using three-dimensional quantitative micro-CT	Tobita K	2011
53	11315994	Rat	Bone healing	LIPUS		Low-intensity pulsed ultrasound accelerates rat femoral fracture healing by acting on the various cellular reactions in the fracture callus	Azuma Y	2001
54	27600474	Rat	Osteochondral	LIPUS	MSC	Effect of Low-Intensity Pulsed Ultrasound after Mesenchymal Stromal Cell Injection to Treat Osteochondral Defects: An InÂ Vivo Study	Yamaguchi S	2016
55	17593538	Rat	Bone healing	LIPUS	NSAIDs	Low-intensity pulsed ultrasound and nonsteroidal anti-inflammatory drugs have opposing effects during stress fracture repair	Li J	2007
56	21791878	Mouse	Bone healing	LIPUS		Low intensity pulsed ultrasound accelerates delayed healing process by reducing the time required for the completion of endochondral ossification in the aged mouse femur fracture model	Katano M	2011
57	15013102	Rabbit	Osteodistraction	LIPUS		Effects of timing of low-intensity pulsed ultrasound on distraction osteogenesis	Sakurakichi K	2004
58	22650027	Dog	Periodontitis	LIPUS		[Effect of low-intensity pulsed ultrasound on periodontitis in Beagle dogs]	Dong N	2012
59	21787199	Rat	Orthodontic	LIPUS		Ultrasound enhances the healing of orthodontically induced root resorption in rats	Liu Z	2012
60	19185973	Rabbit	Tendon-bone	LIPUS	Graft	Effect of transosseous application of low-intensity ultrasound at the tendon graft-bone interface healing: gene expression and histological analysis in rabbits	Papatheodorou LK	2009
61	23981992	Rabbit	Tendon	LIPUS		[Histomorphological analyse of accelerating the fibrocartilage layer repair of patella-patellar tendon junction in rabbits by low intensity pulsed ultrasound stimulation]	Zhang B	2013
62	15466739	Sheep	Bone healing	LIPUS		Low-intensity transosseous ultrasound accelerates osteotomy healing in a sheep fracture model	Hantes ME	2004
63	11270523	Rat	Bone healing	LIPUS		Low-intensity pulsed ultrasound initiates bone healing in rat nonunion fracture model	Takikawa S	2001
64	8113941	Rat	Bone healing	LIPUS		Low intensity ultrasound treatment increases strength in a rat femoral fracture model	Wang SJ	1994
65	2231120	Rabbit	Bone healing	LIPUS		Non-invasive low-intensity pulsed ultrasound accelerates bone healing in the rabbit	Pilla AA	1990
67	30592260	Pig	Bone healing	ShockWave		Establishment of a Gentamicin Cochlear Poisoning Model in Guinea Pigs and Cochlear Nerve Endings Recognition of Ultrasound Signals	Wang F	2018
68	27107081	Pig	Bone healing	ShockWave		A Model of the Action of the Shockwave Generated by a Multichannel Discharge on the Union of Bone Tissue with Bone Cement	Zeman J	2016
69	28158228	Rat	Bone healing	ShockWave		Extracorporeal shock waves alone or combined with raloxifene promote bone formation and suppress resorption in ovariectomized rats	Lama A	2017
70	22669551	Rabbit	Bone healing	ShockWave		Does extracorporeal shock wave therapy enhance healing of osteochondritis dissecans of the rabbit knee?: a pilot study	Lyon R	2013
71	24994452	Rat	Bone healing	ShockWave		Extracorporeal shockwave therapy in osteoporotic osteoarthritis of the knee in rats: an experiment in animals	Wang CJ	2014
72	23179326	Rat	Bone healing	ShockWave		The long-term effects of extracorporeal shock waves on the epiphysis of the adolescent rat	Oztemur Z	2013
73	20851422	Rat	Bone healing	ShockWave		Extracorporeal shockwave shows regression of osteoarthritis of the knee in rats	Wang CJ	2011
75	19110371	Rabbit	Bone healing	ShockWave		Safety and effectiveness of extracorporeal shockwave therapy: results of a rabbit model of chronic osteomyelitis	Gollwitzer H	2009
76	23472862	Rat	Bone healing	ShockWave		Extracorporeal shockwave therapy shows site-specific effects in osteoarthritis of the knee in rats	Wang CJ	2013
77	19394753	Goat	Bone healing	ShockWave		Shockwave exerts osteogenic effect on osteoporotic bone in an ovariectomized goat model	Tam KF	2009
78	22608545	Rat	Bone healing	ShockWave		Extracorporeal shockwave therapy shows time-dependent chondroprotective effects in osteoarthritis of the knee in rats	Wang CJ	2012
79	27427555	Rat	Bone healing	ShockWave		Combination of low-energy shock-wave therapy and bone marrow mesenchymal stem cell transplantation to improve the erectile function of diabetic rats	Shan HT	2017
81	30553585	Pig	Bone healing	ShockWave		Ultrasound Bone Fracture Sensing and Data Communication: Experimental Results in a Pig Limb Sample	Moll J	2019
82	12898297	Rabbit	Bone healing	ShockWave		Effect of extracorporeal shock waves on callus formation during bone lengthening	Narasaki K	2003
83	18573992	Rat	Bone healing	ShockWave		Extracorporeal shock wave therapy induces alveolar bone regeneration	Sathishkumar S	2008
84	20404761	Rat	Bone healing	ShockWave		Extracorporeal shock wave accelerates consolidation in distraction osteogenesis of the rat mandible	Lai JP	2010
85	23428770	Rabbit	Bone healing	ShockWave		The effect of extracorporeal shockwaves on cartilage end-plates in rabbits: a preliminary MRI and histopathological study	ErtÃ¼rk C	2012
86	24676969	Rat	Bone healing	ShockWave		Extracorporeal shockwave increases the effectiveness of systemic antibiotic treatment in implant-related chronic osteomyelitis: experimental study in a rat model	Inanmaz ME	2014
87	14687186	Sheep	Bone healing	ShockWave		Effect of focused and radial extracorporeal shock wave therapy on equine bone microdamage	Da Costa GÃ³mez TM	2004
88	23239548	Rat	Bone healing	ShockWave		Unfocused extracorporeal shock waves induce anabolic effects in osteoporotic rats	van der Jagt OP	2013
89	18640400	Rabbit	Bone healing	ShockWave		Application of extracorporeal shock wave treatment to enhance spinal fusion: a rabbit experiment	Lee TC	2008
90	32078068	Review	Bone healing	Review		Interaction of ultrasound waves with bone remodelling: a multiscale computational study	Baron C	2020
91	25467523	Rat	Bone healing	ShockWave		Characteristics of laser-induced shock wave injury to the inner ear of rats	Kurioka T	2014
92	19603517	Rabbit	Bone healing	ShockWave		Osteogenesis induced by extracorporeal shockwave in treatment of delayed osteotendinous junction healing	Qin L	2010
93	23147295	Rat	Bone healing	ShockWave		Effect of extracorporeal shock waves on subcondylar mandibular fractures	AltuntaÅŸ EE	2012
94	12828912	Rabbit	Bone healing	ShockWave		Enhancing mechanical strength during early fracture healing via shockwave treatment: an animal study	Hsu RW	2003
95	15083118	Rabbit	Bone healing	ShockWave		Effects of extracorporeal shock waves on immature rabbit femurs	Saisu T	2004
96	11858601	Dog	Bone healing	ShockWave		Shock wave-enhanced neovascularization at the tendon-bone junction: an experiment in dogs	Wang CJ	2002
97	14554209	Rabbit	Bone healing	ShockWave		Shock wave therapy induces neovascularization at the tendon-bone junction. A study in rabbits	Wang CJ	2003
99	10509205	Rabbit	Bone healing	ShockWave		The effect of extracorporeal shock wave treatment (ESWT) on bone defects. An experimental study	Uslu MM	1999
101	15174564	Rat	Bone healing	ShockWave		The effect of extracorporeal shock waves on a rat model of injury to tendo Achillis. A histological and biomechanical study	Orhan Z	2004
102	21735320	Rat	Bone healing	ShockWave		Skull flexure as a contributing factor in the mechanism of injury in the rat when exposed to a shock wave	Bolander R	2011

## Sheet: ShockWave
Nº	PMID	Animal model	Targets	Treatment	Title	First Author	Publication Year
1	29523197		Bone healing	ShockWave	Radial shockwave treatment promotes human mesenchymal stem cell self-renewal and enhances cartilage healing	Zhang H	2018
2	30592260		Bone healing	ShockWave	Establishment of a Gentamicin Cochlear Poisoning Model in Guinea Pigs and Cochlear Nerve Endings Recognition of Ultrasound Signals	Wang F	2018
3	27107081		Bone healing	ShockWave	A Model of the Action of the Shockwave Generated by a Multichannel Discharge on the Union of Bone Tissue with Bone Cement	Zeman J	2016
4	28158228		Bone healing	ShockWave	Extracorporeal shock waves alone or combined with raloxifene promote bone formation and suppress resorption in ovariectomized rats	Lama A	2017
5	22669551		Bone healing	ShockWave	Does extracorporeal shock wave therapy enhance healing of osteochondritis dissecans of the rabbit knee?: a pilot study	Lyon R	2013
6	24994452		Bone healing	ShockWave	Extracorporeal shockwave therapy in osteoporotic osteoarthritis of the knee in rats: an experiment in animals	Wang CJ	2014
7	23179326		Bone healing	ShockWave	The long-term effects of extracorporeal shock waves on the epiphysis of the adolescent rat	Oztemur Z	2013
8	20851422		Bone healing	ShockWave	Extracorporeal shockwave shows regression of osteoarthritis of the knee in rats	Wang CJ	2011
9	29843947		Bone healing	ShockWave	Intracochlear pressure measurements during acoustic shock wave exposure	Greene NT	2018
10	19110371		Bone healing	ShockWave	Safety and effectiveness of extracorporeal shockwave therapy: results of a rabbit model of chronic osteomyelitis	Gollwitzer H	2009
11	23472862		Bone healing	ShockWave	Extracorporeal shockwave therapy shows site-specific effects in osteoarthritis of the knee in rats	Wang CJ	2013
12	19394753		Bone healing	ShockWave	Shockwave exerts osteogenic effect on osteoporotic bone in an ovariectomized goat model	Tam KF	2009
13	22608545		Bone healing	ShockWave	Extracorporeal shockwave therapy shows time-dependent chondroprotective effects in osteoarthritis of the knee in rats	Wang CJ	2012
14	27427555		Bone healing	ShockWave	Combination of low-energy shock-wave therapy and bone marrow mesenchymal stem cell transplantation to improve the erectile function of diabetic rats	Shan HT	2017
15	26080164		Bone healing	ShockWave	Mechanical Analysis of Ultrasound-Activated Pins and Resorbable Screws: Two Different Techniques to Fixate Osteosynthesis in Craniosynostosis Surgery	Savolainen MJ	2015
16	30553585		Bone healing	ShockWave	Ultrasound Bone Fracture Sensing and Data Communication: Experimental Results in a Pig Limb Sample	Moll J	2019
17	12898297		Bone healing	ShockWave	Effect of extracorporeal shock waves on callus formation during bone lengthening	Narasaki K	2003
18	18573992		Bone healing	ShockWave	Extracorporeal shock wave therapy induces alveolar bone regeneration	Sathishkumar S	2008
19	20404761		Bone healing	ShockWave	Extracorporeal shock wave accelerates consolidation in distraction osteogenesis of the rat mandible	Lai JP	2010
20	23428770		Bone healing	ShockWave	The effect of extracorporeal shockwaves on cartilage end-plates in rabbits: a preliminary MRI and histopathological study	ErtÃ¼rk C	2012
21	24676969		Bone healing	ShockWave	Extracorporeal shockwave increases the effectiveness of systemic antibiotic treatment in implant-related chronic osteomyelitis: experimental study in a rat model	Inanmaz ME	2014
22	14687186		Bone healing	ShockWave	Effect of focused and radial extracorporeal shock wave therapy on equine bone microdamage	Da Costa GÃ³mez TM	2004
23	23239548		Bone healing	ShockWave	Unfocused extracorporeal shock waves induce anabolic effects in osteoporotic rats	van der Jagt OP	2013
24	18640400		Bone healing	ShockWave	Application of extracorporeal shock wave treatment to enhance spinal fusion: a rabbit experiment	Lee TC	2008
25	32078068		Bone healing	ShockWave	Interaction of ultrasound waves with bone remodelling: a multiscale computational study	Baron C	2020
26	25467523		Bone healing	ShockWave	Characteristics of laser-induced shock wave injury to the inner ear of rats	Kurioka T	2014
27	19603517		Bone healing	ShockWave	Osteogenesis induced by extracorporeal shockwave in treatment of delayed osteotendinous junction healing	Qin L	2010
28	23147295		Bone healing	ShockWave	Effect of extracorporeal shock waves on subcondylar mandibular fractures	AltuntaÅŸ EE	2012
29	12828912		Bone healing	ShockWave	Enhancing mechanical strength during early fracture healing via shockwave treatment: an animal study	Hsu RW	2003
30	15083118		Bone healing	ShockWave	Effects of extracorporeal shock waves on immature rabbit femurs	Saisu T	2004
31	11858601		Bone healing	ShockWave	Shock wave-enhanced neovascularization at the tendon-bone junction: an experiment in dogs	Wang CJ	2002
32	14554209		Bone healing	ShockWave	Shock wave therapy induces neovascularization at the tendon-bone junction. A study in rabbits	Wang CJ	2003
33	15346309		Bone healing	ShockWave	[Antibacterial effectiveness of high-energetic extracorporeal shock waves: an in vitro verification]	Gollwitzer H	2004
34	10509205		Bone healing	ShockWave	The effect of extracorporeal shock wave treatment (ESWT) on bone defects. An experimental study	Uslu MM	1999
35	20638620		Bone healing	ShockWave	Shock wave-pretreated bone marrow cells further improve left ventricular function after myocardial infarction in rabbits	Sheu JJ	2010
36	15174564		Bone healing	ShockWave	The effect of extracorporeal shock waves on a rat model of injury to tendo Achillis. A histological and biomechanical study	Orhan Z	2004
37	21735320		Bone healing	ShockWave	Skull flexure as a contributing factor in the mechanism of injury in the rat when exposed to a shock wave	Bolander R	2011

## Sheet: Analysis
													Animal Model
Preclinical Studies	Etiquetas de columna												Mouse	Rat	Rabbit	Others	TOTAL
Etiquetas de fila	Dogs	Mouse	Rabbit	Rat	Sheep	Pig	Goat	Total general				LIPUS
LIPUS												1990-1999	0	1	1	0	2
1990-1999			1	1				2				2000-2009	2	5	4	3	14
2000-2009		2	4	5	3			14				2010-2020	5	23	13	1	42
2010-2020	1	5	13	23				42				ShockWave
Total LIPUS	1	7	18	29	3			58				1990-1999	0	0	1	0	1
ShockWave												2000-2009	0	2	6	3	11
1990-1999			1					1				2010-2020	0	13	3	3	19
2000-2009	1		6	2	1		1	11
2010-2020			3	13		3		19
Total ShockWave	1		10	15	1	3	1	31
