# Supplementary material for: Ultrasound Therapy: Experiences and Perspectives for Regenerative Medicine
Source: Genes (Basel). 2020 Sep 17;11(9):1086. doi: 10.3390/genes11091086 (PMC7563547; doi:10.3390/genes11091086)
Supplement: Supplementary file 1 [file genes-11-01086-s001.zip › 02. LipusOthersPreclinical (Table 3).xlsx]

## Sheet: Raw Data
PMID	Title	Authors	Citation	First Author	Journal/Book	Publication Year	Create Date	PMCID	NIHMS ID	DOI
28688752	Comparison of effects of LLLT and LIPUS on fracture healing in animal models and patients: A systematic review	Bayat M, Virdi A, Jalalifirouzkouhi R, Rezaei F.	Prog Biophys Mol Biol. 2018 Jan;132:3-22. doi: 10.1016/j.pbiomolbio.2017.07.004. Epub 2017 Jul 6.	Bayat M	Prog Biophys Mol Biol	2018	2017-07-10			10.1016/j.pbiomolbio.2017.07.004
22433113	Extracorporeal shockwave therapy in musculoskeletal disorders	Wang CJ.	J Orthop Surg Res. 2012 Mar 20;7:11. doi: 10.1186/1749-799X-7-11.	Wang CJ	J Orthop Surg Res	2012	2012-03-22	PMC3342893		10.1186/1749-799X-7-11
31146993	Angiogenesis-promoting effect of LIPUS on hADSCs and HUVECs cultured on collagen/hyaluronan scaffolds	Kang PL, Huang HH, Chen T, Ju KC, Kuo SM.	Mater Sci Eng C Mater Biol Appl. 2019 Sep;102:22-33. doi: 10.1016/j.msec.2019.04.045. Epub 2019 Apr 13.	Kang PL	Mater Sci Eng C Mater Biol Appl	2019	2019-06-01			10.1016/j.msec.2019.04.045
30770650	Low-intensity pulsed ultrasound combination with induced pluripotent stem cells-derived neural crest stem cells and growth differentiation factor 5 promotes sciatic nerve regeneration and functional recovery	Xia B, Chen G, Zou Y, Yang L, Pan J, Lv Y.	J Tissue Eng Regen Med. 2019 Apr;13(4):625-636. doi: 10.1002/term.2823. Epub 2019 Mar 19.	Xia B	J Tissue Eng Regen Med	2019	2019-02-17			10.1002/term.2823
30804568	Nonviral ultrasound-mediated gene delivery in small and large animal models	Bez M, Foiret J, Shapiro G, Pelled G, Ferrara KW, Gazit D.	Nat Protoc. 2019 Apr;14(4):1015-1026. doi: 10.1038/s41596-019-0125-y. Epub 2019 Feb 25.	Bez M	Nat Protoc	2019	2019-02-27	PMC6520480	NIHMS1019999	10.1038/s41596-019-0125-y
28276640	Prospective Review of Mesenchymal Stem Cells Differentiation into Osteoblasts	Garg P, Mazur MM, Buck AC, Wandtke ME, Liu J, Ebraheim NA.	Orthop Surg. 2017 Feb;9(1):13-19. doi: 10.1111/os.12304. Epub 2017 Mar 9.	Garg P	Orthop Surg	2017	2017-03-10	PMC6584428		10.1111/os.12304
25267432	Low-intensity pulsed ultrasound (LIPUS) and pulsed electromagnetic field (PEMF) treatments affect degeneration of cultured articular cartilage explants	Tan L, Ren Y, van Kooten TG, Grijpma DW, Kuijer R.	Int Orthop. 2015 Mar;39(3):549-57. doi: 10.1007/s00264-014-2542-4. Epub 2014 Sep 30.	Tan L	Int Orthop	2015	2014-10-01			10.1007/s00264-014-2542-4
23993414	Bone regeneration by statin and low-intensity pulsed ultrasound (LIPUS) in rabbit nasal bone	Ishihara Y, Ueki K, Sotobori M, Marukawa K, Moroi A.	J Craniomaxillofac Surg. 2014 Apr;42(3):185-93. doi: 10.1016/j.jcms.2013.05.002. Epub 2013 Aug 27.	Ishihara Y	J Craniomaxillofac Surg	2014	2013-09-03			10.1016/j.jcms.2013.05.002
30286949	Acceleration of Bone Defect Healing and Regeneration by Low-Intensity Ultrasound Radiation Force in a Rat Tibial Model	Liu J, Li X, Zhang D, Jiao J, Wu L, Hao F, Qin YX.	Ultrasound Med Biol. 2018 Dec;44(12):2646-2654. doi: 10.1016/j.ultrasmedbio.2018.08.002. Epub 2018 Oct 1.	Liu J	Ultrasound Med Biol	2018	2018-10-06			10.1016/j.ultrasmedbio.2018.08.002
29662799	Ultrasound as a stimulus for musculoskeletal disorders	Zhang N, Chow SK, Leung KS, Cheung WH.	J Orthop Translat. 2017 Apr 5;9:52-59. doi: 10.1016/j.jot.2017.03.004. eCollection 2017 Apr.	Zhang N	J Orthop Translat	2017	2018-04-18	PMC5822964		10.1016/j.jot.2017.03.004
29453349	Ultrasound and shock-wave stimulation to promote axonal regeneration following nerve surgery: a systematic review and meta-analysis of preclinical studies	Daeschler SC, Harhaus L, Schoenle P, Boecker A, Kneser U, Bergmeister KD.	Sci Rep. 2018 Feb 16;8(1):3168. doi: 10.1038/s41598-018-21540-5.	Daeschler SC	Sci Rep	2018	2018-02-18	PMC5816639		10.1038/s41598-018-21540-5
27130989	Mode & mechanism of low intensity pulsed ultrasound (LIPUS) in fracture repair	Harrison A, Lin S, Pounder N, Mikuni-Takagaki Y.	Ultrasonics. 2016 Aug;70:45-52. doi: 10.1016/j.ultras.2016.03.016. Epub 2016 Apr 9.	Harrison A	Ultrasonics	2016	2016-05-01			10.1016/j.ultras.2016.03.016
31377938	Inhibition of myostatin signal pathway may be involved in low-intensity pulsed ultrasound promoting bone healing	Sun L, Sun S, Zhao X, Zhang J, Guo J, Tang L, Ta D.	J Med Ultrason (2001). 2019 Oct;46(4):377-388. doi: 10.1007/s10396-019-00962-2. Epub 2019 Aug 3.	Sun L	J Med Ultrason (2001)	2019	2019-08-05			10.1007/s10396-019-00962-2
31531560	Low-intensity pulsed ultrasound promotes tissue regeneration in rat dental follicle cells in a porous ceramic scaffold	Kuang Y, Hu B, Xia Y, Jiang D, Huang H, Song J.	Braz Oral Res. 2019 Sep 9;33:e0045. doi: 10.1590/1807-3107bor-2019.vol33.0045.	Kuang Y	Braz Oral Res	2019	2019-09-19			10.1590/1807-3107bor-2019.vol33.0045
24550383	Low intensity pulsed ultrasound (LIPUS) influences the multilineage differentiation of mesenchymal stem and progenitor cell lines through ROCK-Cot/Tpl2-MEK-ERK signaling pathway	Kusuyama J, Bandow K, Shamoto M, Kakimoto K, Ohnishi T, Matsuguchi T.	J Biol Chem. 2014 Apr 11;289(15):10330-44. doi: 10.1074/jbc.M113.546382. Epub 2014 Feb 18.	Kusuyama J	J Biol Chem	2014	2014-02-20	PMC4036157		10.1074/jbc.M113.546382
31535626	Low-intensity pulsed ultrasound for regenerating peripheral nerves: potential for penile nerve	Peng DY, Reed-Maldonado AB, Lin GT, Xia SJ, Lue TF.	Asian J Androl. 2019 Sep 13. doi: 10.4103/aja.aja_95_19. Online ahead of print.	Peng DY	Asian J Androl	2019	2019-09-20			10.4103/aja.aja_95_19
31577651	Efficacy of Extracorporeal Shockwaves Therapy on Peripheral Nerve Regeneration	SaÄŸir D, Bereket C, Onger ME, Bakhit N, Keskin M, Ozkan E.	J Craniofac Surg. 2019 Nov-Dec;30(8):2635-2639. doi: 10.1097/SCS.0000000000005671.	SaÄŸir D	J Craniofac Surg	2019	2019-10-03			10.1097/SCS.0000000000005671
26513683	Bone regeneration by low-level laser therapy and low-intensity pulsed ultrasound therapy in the rabbit calvarium	Acar AH, Yolcu Ãœ, AltÄ±ndiÅŸ S, GÃ¼l M, Alan H, MalkoÃ§ S.	Arch Oral Biol. 2016 Jan;61:60-5. doi: 10.1016/j.archoralbio.2015.10.011. Epub 2015 Oct 23.	Acar AH	Arch Oral Biol	2016	2015-10-30			10.1016/j.archoralbio.2015.10.011
27443802	Comparison between various densities of pore titanium meshes and e-polytetrafluoroethylene (ePTFE) membrane regarding bone regeneration induced by low intensity pulsed ultrasound (LIPUS) in rabbit nasal bone	Higuchi M, Moroi A, Yoshizawa K, Kosaka A, Ikawa H, Iguchi R, Saida Y, Hotta A, Tsutsui T, Ueki K.	J Craniomaxillofac Surg. 2016 Sep;44(9):1152-61. doi: 10.1016/j.jcms.2016.06.029. Epub 2016 Jul 2.	Higuchi M	J Craniomaxillofac Surg	2016	2016-07-23			10.1016/j.jcms.2016.06.029
30870031	Effect of Low-Intensity Pulsed Ultrasound After Autologous Adipose-Derived Stromal Cell Transplantation for Bone-Tendon Healing in a Rabbit Model	Chen C, Zhang T, Liu F, Qu J, Chen Y, Fan S, Chen H, Sun L, Zhao C, Hu J, Lu H.	Am J Sports Med. 2019 Mar;47(4):942-953. doi: 10.1177/0363546518820324.	Chen C	Am J Sports Med	2019	2019-03-15			10.1177/0363546518820324
27729291	Low-intensity pulsed ultrasound (LIPUS) treatment of cultured chondrocytes stimulates production of CCN family protein 2 (CCN2), a protein involved in the regeneration of articular cartilage: mechanism underlying this stimulation	Nishida T, Kubota S, Aoyama E, Yamanaka N, Lyons KM, Takigawa M.	Osteoarthritis Cartilage. 2017 May;25(5):759-769. doi: 10.1016/j.joca.2016.10.003. Epub 2016 Oct 8.	Nishida T	Osteoarthritis Cartilage	2017	2016-10-13			10.1016/j.joca.2016.10.003
30596564	A Review of Low-Intensity Pulsed Ultrasound for Therapeutic Applications	Jiang X, Savchenko O, Li Y, Qi S, Yang T, Zhang W, Chen J.	IEEE Trans Biomed Eng. 2019 Oct;66(10):2704-2718. doi: 10.1109/TBME.2018.2889669. Epub 2018 Dec 25.	Jiang X	IEEE Trans Biomed Eng	2019	2019-01-01			10.1109/TBME.2018.2889669
30889740	In vivo and in vitro study of a novel nanohydroxyapatite sonocoated scaffolds for enhanced bone regeneration	Rogowska-Tylman J, Locs J, Salma I, WoÅºniak B, Pilmane M, Zalite V, Wojnarowicz J, KÄ™dzierska-Sar A, Chudoba T, SzlÄ…zak K, Chlanda A, ÅšwiÄ™szkowski W, Gedanken A, Åojkowski W.	Mater Sci Eng C Mater Biol Appl. 2019 Jun;99:669-684. doi: 10.1016/j.msec.2019.01.084. Epub 2019 Jan 30.	Rogowska-Tylman J	Mater Sci Eng C Mater Biol Appl	2019	2019-03-21			10.1016/j.msec.2019.01.084
30593410	A potential treatment of low intensity pulsed ultrasound on cavernous nerve injury for erectile dysfunction	Chiang PK, Yang FY.	Med Hypotheses. 2019 Jan;122:19-21. doi: 10.1016/j.mehy.2018.10.014. Epub 2018 Oct 22.	Chiang PK	Med Hypotheses	2019	2018-12-30			10.1016/j.mehy.2018.10.014
31101448	Effect of Low-Intensity Pulsed Ultrasound Stimulation, Extracorporeal Shockwaves and Radial Pressure Waves on Akt, BMP-2, ERK-2, FAK and TGF-Î²1 During Bone Healing in Rat Tibial Defects	Buarque de GusmÃ£o CV, Batista NA, Vidotto Lemes VT, Maia Neto WL, de Faria LD, Alves JM, Belangero WD.	Ultrasound Med Biol. 2019 Aug;45(8):2140-2161. doi: 10.1016/j.ultrasmedbio.2019.04.011. Epub 2019 May 14.	Buarque de GusmÃ£o CV	Ultrasound Med Biol	2019	2019-05-19			10.1016/j.ultrasmedbio.2019.04.011
29658096	Effect of low level laser and low intensity pulsed ultrasound therapy on bone remodeling during orthodontic tooth movement in rats	Alazzawi MMJ, Husein A, Alam MK, Hassan R, Shaari R, Azlina A, Salzihan MS.	Prog Orthod. 2018 Apr 16;19(1):10. doi: 10.1186/s40510-018-0208-2.	Alazzawi MMJ	Prog Orthod	2018	2018-04-17	PMC5899968		10.1186/s40510-018-0208-2
30049446	Low-intensity pulsed ultrasound promotes alveolar bone regeneration in a periodontal injury model	Wang Y, Qiu Y, Li J, Zhao C, Song J.	Ultrasonics. 2018 Nov;90:166-172. doi: 10.1016/j.ultras.2018.06.015. Epub 2018 Jun 26.	Wang Y	Ultrasonics	2018	2018-07-28			10.1016/j.ultras.2018.06.015
29805301	Low-intensity pulsed ultrasound promotes Schwann cell viability and proliferation via the GSK-3Î²/Î²-catenin signaling pathway	Ren C, Chen X, Du N, Geng S, Hu Y, Liu X, Wu X, Lin Y, Bai X, Yin W, Cheng S, Yang L, Zhang Y.	Int J Biol Sci. 2018 Apr 5;14(5):497-507. doi: 10.7150/ijbs.22409. eCollection 2018.	Ren C	Int J Biol Sci	2018	2018-05-29	PMC5968842		10.7150/ijbs.22409
29523197	Radial shockwave treatment promotes human mesenchymal stem cell self-renewal and enhances cartilage healing	Zhang H, Li ZL, Yang F, Zhang Q, Su XZ, Li J, Zhang N, Liu CH, Mao N, Zhu H.	Stem Cell Res Ther. 2018 Mar 9;9(1):54. doi: 10.1186/s13287-018-0805-5.	Zhang H	Stem Cell Res Ther	2018	2018-03-11	PMC5845163		10.1186/s13287-018-0805-5
25672801	Low-intensity pulsed ultrasound in dentofacial tissue engineering	Tanaka E, Kuroda S, Horiuchi S, Tabata A, El-Bialy T.	Ann Biomed Eng. 2015 Apr;43(4):871-86. doi: 10.1007/s10439-015-1274-y. Epub 2015 Feb 12.	Tanaka E	Ann Biomed Eng	2015	2015-02-13			10.1007/s10439-015-1274-y
26833973	The effect of low-intensity pulsed ultrasound on bone-tendon junction healing: Initiating after inflammation stage	Lu H, Liu F, Chen H, Chen C, Qu J, Xu D, Zhang T, Zhou J, Hu J.	J Orthop Res. 2016 Oct;34(10):1697-1706. doi: 10.1002/jor.23180. Epub 2016 Feb 18.	Lu H	J Orthop Res	2016	2016-02-03	PMC6084317		10.1002/jor.23180
29079395	Effect of Low-Intensity Pulsed Ultrasound on the Expression of Calcium Ion Transport-Related Proteins during Tertiary Dentin Formation	Zuo J, Zhen J, Wang F, Li Y, Zhou Z.	Ultrasound Med Biol. 2018 Jan;44(1):223-233. doi: 10.1016/j.ultrasmedbio.2017.09.006. Epub 2017 Oct 24.	Zuo J	Ultrasound Med Biol	2018	2017-10-29			10.1016/j.ultrasmedbio.2017.09.006
21429948	The evidence of low-intensity pulsed ultrasound for in vitro, animal and human fracture healing	Martinez de Albornoz P, Khanna A, Longo UG, Forriol F, Maffulli N.	Br Med Bull. 2011;100:39-57. doi: 10.1093/bmb/ldr006. Epub 2011 Mar 23.	Martinez de Albornoz P	Br Med Bull	2011	2011-03-25			10.1093/bmb/ldr006
30273612	Low Intensity Pulsed Ultrasound Influences the Myogenic Differentiation of Muscle Satellite Cells in a Stress Urinary Incontinence Rat Model	Yang B, Li M, Lei H, Xu Y, Li H, Gao Z, Guan R, Xin Z.	Urology. 2019 Jan;123:297.e1-297.e8. doi: 10.1016/j.urology.2018.09.020. Epub 2018 Sep 28.	Yang B	Urology	2019	2018-10-02			10.1016/j.urology.2018.09.020
26486349	Stimulation of Bone Repair with Ultrasound	Padilla F, Puts R, Vico L, Guignandon A, Raum K.	Adv Exp Med Biol. 2016;880:385-427. doi: 10.1007/978-3-319-22536-4_21.	Padilla F	Adv Exp Med Biol	2016	2015-10-22			10.1007/978-3-319-22536-4_21
20479531	In vivo low-intensity pulsed ultrasound (LIPUS) following tendon injury promotes repair during granulation but suppresses decorin and biglycan expression during remodeling	Fu SC, Hung LK, Shum WT, Lee YW, Chan LS, Ho G, Chan KM.	J Orthop Sports Phys Ther. 2010 Jul;40(7):422-9. doi: 10.2519/jospt.2010.3254.	Fu SC	J Orthop Sports Phys Ther	2010	2010-05-19			10.2519/jospt.2010.3254
28610471	Mechanically Loading Cell/Hydrogel Constructs with Low-Intensity Pulsed Ultrasound for Bone Repair	Veronick JA, Assanah F, Piscopo N, Kutes Y, Vyas V, Nair LS, Huey BD, Khan Y.	Tissue Eng Part A. 2018 Feb;24(3-4):254-263. doi: 10.1089/ten.TEA.2016.0547. Epub 2017 Jul 27.	Veronick JA	Tissue Eng Part A	2018	2017-06-15	PMC5792249		10.1089/ten.TEA.2016.0547
29885465	RNA sequencing reveals target genes of temporomandibular joint osteoarthritis in rats after the treatment of low-intensity pulsed ultrasound	He D, An Y, Li Y, Wang J, Wu G, Chen L, Zhu G.	Gene. 2018 Sep 25;672:126-136. doi: 10.1016/j.gene.2018.06.002. Epub 2018 Jun 6.	He D	Gene	2018	2018-06-10			10.1016/j.gene.2018.06.002
25957755	Simulation of Low-Intensity Ultrasound Propagating in a Beagle Dog Dentoalveolar Structure to Investigate the Relations between Ultrasonic Parameters and Cementum Regeneration	Vafaeian B, Al-Daghreer S, El-Rich M, Adeeb S, El-Bialy T.	Ultrasound Med Biol. 2015 Aug;41(8):2173-90. doi: 10.1016/j.ultrasmedbio.2015.03.027. Epub 2015 May 6.	Vafaeian B	Ultrasound Med Biol	2015	2015-05-11			10.1016/j.ultrasmedbio.2015.03.027
22922896	Combined treatment of alendronate and low-intensity pulsed ultrasound (LIPUS) increases bone mineral density at the cancellous bone osteotomy site in aged rats: a preliminary study	Aonuma H, Miyakoshi N, Kasukawa Y, Kamo K, Sasaki H, Tsuchie H, Segawa T, Shimada Y.	JNMA J Nepal Med Assoc. 2011 Oct-Dec;51(184):171-5.	Aonuma H	JNMA J Nepal Med Assoc	2011	2012-08-28
31006496	Low-Intensity Pulsed Ultrasound Prevents Development of Bisphosphonate-Related Osteonecrosis of the Jaw-Like Pathophysiology in a Rat Model	Hidaka K, Mikuni-Takagaki Y, Wada-Takahashi S, Saita M, Kawamata R, Sato T, Kawata A, Miyamoto C, Maehata Y, Watabe H, Tani-Ishii N, Hamada N, Takahashi SS, Deguchi S, Takeuchi R.	Ultrasound Med Biol. 2019 Jul;45(7):1721-1732. doi: 10.1016/j.ultrasmedbio.2019.02.015. Epub 2019 Apr 18.	Hidaka K	Ultrasound Med Biol	2019	2019-04-23			10.1016/j.ultrasmedbio.2019.02.015
26795976	The Effectiveness of Human Parathyroid Hormone and Low-Intensity Pulsed Ultrasound on the Fracture Healing in Osteoporotic Bones	Mansjur KQ, Kuroda S, Izawa T, Maeda Y, Sato M, Watanabe K, Horiuchi S, Tanaka E.	Ann Biomed Eng. 2016 Aug;44(8):2480-2488. doi: 10.1007/s10439-015-1533-y. Epub 2016 Jan 21.	Mansjur KQ	Ann Biomed Eng	2016	2016-01-23			10.1007/s10439-015-1533-y
27058986	Low-intensity pulsed ultrasound accelerates nerve regeneration following inferior alveolar nerve transection in rats	Sato M, Motoyoshi M, Shinoda M, Iwata K, Shimizu N.	Eur J Oral Sci. 2016 Jun;124(3):246-50. doi: 10.1111/eos.12271. Epub 2016 Apr 5.	Sato M	Eur J Oral Sci	2016	2016-04-10			10.1111/eos.12271
26830427	Ultrasound Stimulation of Different Dental Stem Cell Populations: Role of Mitogen-activated Protein Kinase Signaling	Gao Q, Walmsley AD, Cooper PR, Scheven BA.	J Endod. 2016 Mar;42(3):425-31. doi: 10.1016/j.joen.2015.12.019. Epub 2016 Jan 30.	Gao Q	J Endod	2016	2016-02-03			10.1016/j.joen.2015.12.019
23442146	Effect of low intensity pulsed ultrasound stimulation on sinus augmentation in rabbits	Takebe H, Nakanishi Y, Hirose Y, Ochi M.	Clin Oral Implants Res. 2014 Jun;25(6):735-41. doi: 10.1111/clr.12136. Epub 2013 Feb 26.	Takebe H	Clin Oral Implants Res	2014	2013-02-28	PMC4232324		10.1111/clr.12136
28989147	[Effect of low intensity pulsed ultrasound on expression of TGF-Î²1 and Smads during dentin injury and repair]	Wang F, Zuo J, Li Y, Yang Z, Luo J.	Zhong Nan Da Xue Xue Bao Yi Xue Ban. 2017 Sep 28;42(9):1030-1036. doi: 10.11817/j.issn.1672-7347.2017.09.006.	Wang F	Zhong Nan Da Xue Xue Bao Yi Xue Ban	2017	2017-10-10			10.11817/j.issn.1672-7347.2017.09.006
29781156	Effects of low-intensity pulsed ultrasound on radiographic healing of tibial plateau leveling osteotomies in dogs: a prospective, randomized, double-blinded study	Kieves NR, Canapp SO, Lotsikas PJ, Christopher SA, Leasure CS, Canapp D, Gavin PR.	Vet Surg. 2018 Jul;47(5):614-622. doi: 10.1111/vsu.12798. Epub 2018 May 20.	Kieves NR	Vet Surg	2018	2018-05-22			10.1111/vsu.12798
29284390	Imparting Pharmaceutical Applications to the Surface of Fabrics for Wound and Skin Care by Ultrasonic Waves	Gedanken A, Perkas N, Perelshtein I, Lipovsky A.	Curr Med Chem. 2018;25(41):5739-5754. doi: 10.2174/0929867325666171229141635.	Gedanken A	Curr Med Chem	2018	2017-12-30			10.2174/0929867325666171229141635
29363151	Low-Intensity Pulsed Ultrasound Accelerates Traumatic Vertebral Fracture Healing by Coupling Proliferation of Type H Microvessels	Wu S, Xu X, Sun J, Zhang Y, Shi J, Xu T.	J Ultrasound Med. 2018 Jul;37(7):1733-1742. doi: 10.1002/jum.14525. Epub 2018 Jan 24.	Wu S	J Ultrasound Med	2018	2018-01-25			10.1002/jum.14525
29781183	A Comparison of 1- and 3.2-MHz Low-Intensity Pulsed Ultrasound on Osteogenesis on Porous Titanium Alloy Scaffolds: An In Vitro and In Vivo Study	Feng L, Liu X, Cao H, Qin L, Hou W, Wu L.	J Ultrasound Med. 2019 Jan;38(1):191-202. doi: 10.1002/jum.14683. Epub 2018 May 21.	Feng L	J Ultrasound Med	2019	2018-05-22			10.1002/jum.14683
29471078	Development of controlled drug delivery systems for bone fracture-targeted therapeutic delivery: A review	Wang Y, Newman MR, Benoit DSW.	Eur J Pharm Biopharm. 2018 Jun;127:223-236. doi: 10.1016/j.ejpb.2018.02.023. Epub 2018 Feb 19.	Wang Y	Eur J Pharm Biopharm	2018	2018-02-23	PMC5948156	NIHMS948883	10.1016/j.ejpb.2018.02.023
27535269	Can Shockwave Therapy Improve Tendon Metabolism?	Zwerver J, Waugh C, van der Worp H, Scott A.	Adv Exp Med Biol. 2016;920:275-81. doi: 10.1007/978-3-319-33943-6_26.	Zwerver J	Adv Exp Med Biol	2016	2016-08-19			10.1007/978-3-319-33943-6_26
27102358	Low-intensity pulsed ultrasound treatment improved the rate of autograft peripheral nerve regeneration in rat	Jiang W, Wang Y, Tang J, Peng J, Wang Y, Guo Q, Guo Z, Li P, Xiao B, Zhang J.	Sci Rep. 2016 Apr 22;6:22773. doi: 10.1038/srep22773.	Jiang W	Sci Rep	2016	2016-04-23	PMC4840319		10.1038/srep22773
30348521	Low-intensity pulsed ultrasound induces cartilage matrix synthesis and reduced MMP13 expression in chondrocytes	Sekino J, Nagao M, Kato S, Sakai M, Abe K, Nakayama E, Sato M, Nagashima Y, Hino H, Tanabe N, Kawato T, Maeno M, Suzuki N, Ueda K.	Biochem Biophys Res Commun. 2018 Nov 17;506(1):290-297. doi: 10.1016/j.bbrc.2018.10.063. Epub 2018 Oct 19.	Sekino J	Biochem Biophys Res Commun	2018	2018-10-24			10.1016/j.bbrc.2018.10.063
29975857	Effect of ultrasound on bone fracture healing: A computational bioregulatory model	Vavva MG, Grivas KN, Carlier A, Polyzos D, Geris L, Van Oosterwyck H, Fotiadis DI.	Comput Biol Med. 2018 Sep 1;100:74-85. doi: 10.1016/j.compbiomed.2018.06.024. Epub 2018 Jun 25.	Vavva MG	Comput Biol Med	2018	2018-07-06			10.1016/j.compbiomed.2018.06.024
27026212	The effect of low-intensity pulsed ultrasound on wound healing using scratch assay in epithelial cells	Iwanabe Y, Masaki C, Tamura A, Tsuka S, Mukaibo T, Kondo Y, Hosokawa R.	J Prosthodont Res. 2016 Oct;60(4):308-314. doi: 10.1016/j.jpor.2016.03.002. Epub 2016 Mar 26.	Iwanabe Y	J Prosthodont Res	2016	2016-03-31			10.1016/j.jpor.2016.03.002
25701528	Focused low-intensity pulsed ultrasound enhances bone regeneration in rat calvarial bone defect through enhancement of cell proliferation	Jung YJ, Kim R, Ham HJ, Park SI, Lee MY, Kim J, Hwang J, Park MS, Yoo SS, Maeng LS, Chang W, Chung YA.	Ultrasound Med Biol. 2015 Apr;41(4):999-1007. doi: 10.1016/j.ultrasmedbio.2014.11.008. Epub 2015 Feb 17.	Jung YJ	Ultrasound Med Biol	2015	2015-02-22			10.1016/j.ultrasmedbio.2014.11.008
24658953	Effect of low-intensity pulsed ultrasound on bone regeneration: biochemical and radiologic analyses	Pomini KT, Andreo JC, Rodrigues Ade C, de O GonÃ§alves JB, DarÃ© LR, German IJ, Rosa GM Jr, Buchaim RL.	J Ultrasound Med. 2014 Apr;33(4):713-7. doi: 10.7863/ultra.33.4.713.	Pomini KT	J Ultrasound Med	2014	2014-03-25			10.7863/ultra.33.4.713
26768290	Ultrasound and fragility fracture: is there a role?	Cheung WH, Leung KS, Chow SK.	Injury. 2016 Jan;47 Suppl 1:S39-42. doi: 10.1016/S0020-1383(16)30010-9.	Cheung WH	Injury	2016	2016-01-16			10.1016/S0020-1383(16)30010-9
29016398	Low-Intensity Pulsed Ultrasound Stimulation for Tendon-Bone Healing: A Dose-Dependent Study	Lu H, Liu F, Chen C, Wang Z, Chen H, Qu J, Zhang T, Xu D, Hu J.	Am J Phys Med Rehabil. 2018 Apr;97(4):270-277. doi: 10.1097/PHM.0000000000000844.	Lu H	Am J Phys Med Rehabil	2018	2017-10-11			10.1097/PHM.0000000000000844
28866219	Effect of low-intensity pulsed ultrasound on the biological behavior of osteoblasts on porous titanium alloy scaffolds: An in vitro and in vivo study	Cao H, Feng L, Wu Z, Hou W, Li S, Hao Y, Wu L.	Mater Sci Eng C Mater Biol Appl. 2017 Nov 1;80:7-17. doi: 10.1016/j.msec.2017.05.078. Epub 2017 May 19.	Cao H	Mater Sci Eng C Mater Biol Appl	2017	2017-09-04			10.1016/j.msec.2017.05.078
28762588	An investigation of shock wave therapy and low-intensity pulsed ultrasound on fracture healing under reduced loading conditions in an ovine model	Gadomski BC, McGilvray KC, Easley JT, Palmer RH, Jiao J, Li X, Qin YX, Puttlitz CM.	J Orthop Res. 2018 Mar;36(3):921-929. doi: 10.1002/jor.23666. Epub 2017 Aug 11.	Gadomski BC	J Orthop Res	2018	2017-08-02			10.1002/jor.23666
26303432	In vivo repair of rat transected sciatic nerve by low-intensity pulsed ultrasound and induced pluripotent stem cells-derived neural crest stem cells	Lv Y, Nan P, Chen G, Sha Y, Xia B, Yang L.	Biotechnol Lett. 2015 Dec;37(12):2497-506. doi: 10.1007/s10529-015-1939-5. Epub 2015 Aug 25.	Lv Y	Biotechnol Lett	2015	2015-08-26			10.1007/s10529-015-1939-5
29664414	Enhanced total neurite outgrowth and secondary branching in dorsal root ganglion neurons elicited by low intensity pulsed ultrasound	Ventre D, Puzan M, Ashbolt E, Koppes A.	J Neural Eng. 2018 Aug;15(4):046013. doi: 10.1088/1741-2552/aabeba. Epub 2018 Apr 17.	Ventre D	J Neural Eng	2018	2018-04-18			10.1088/1741-2552/aabeba
25736917	Low-intensity pulsed ultrasound enhances bone repair in a rabbit model of steroid-associated osteonecrosis	Zhu H, Cai X, Lin T, Shi Z, Yan S.	Clin Orthop Relat Res. 2015 May;473(5):1830-9. doi: 10.1007/s11999-015-4154-8. Epub 2015 Mar 4.	Zhu H	Clin Orthop Relat Res	2015	2015-03-05	PMC4385349		10.1007/s11999-015-4154-8
26846274	A review of the cellular and molecular effects of extracorporeal shockwave therapy	Chamberlain GA, Colborne GR.	Vet Comp Orthop Traumatol. 2016;29(2):99-107. doi: 10.3415/VCOT-15-04-0057. Epub 2016 Feb 5.	Chamberlain GA	Vet Comp Orthop Traumatol	2016	2016-02-06			10.3415/VCOT-15-04-0057
29689491	A single integrated osteochondral in situ composite scaffold with a multi-layered functional structure	Chen T, Bai J, Tian J, Huang P, Zheng H, Wang J.	Colloids Surf B Biointerfaces. 2018 Jul 1;167:354-363. doi: 10.1016/j.colsurfb.2018.04.029. Epub 2018 Apr 16.	Chen T	Colloids Surf B Biointerfaces	2018	2018-04-25			10.1016/j.colsurfb.2018.04.029
27592560	Low-Intensity Pulsed Ultrasound Enhances Nerve Growth Factor-Induced Neurite Outgrowth through Mechanotransduction-Mediated ERK1/2-CREB-Trx-1 Signaling	Zhao L, Feng Y, Hu H, Shi A, Zhang L, Wan M.	Ultrasound Med Biol. 2016 Dec;42(12):2914-2925. doi: 10.1016/j.ultrasmedbio.2016.07.017. Epub 2016 Sep 2.	Zhao L	Ultrasound Med Biol	2016	2016-09-06			10.1016/j.ultrasmedbio.2016.07.017
19097683	Low-intensity pulsed ultrasound for the treatment of bone delayed union or nonunion: a review	Romano CL, Romano D, Logoluso N.	Ultrasound Med Biol. 2009 Apr;35(4):529-36. doi: 10.1016/j.ultrasmedbio.2008.09.029. Epub 2008 Dec 20.	Romano CL	Ultrasound Med Biol	2009	2008-12-23			10.1016/j.ultrasmedbio.2008.09.029
28027610	Effects of Low-Intensity Pulsed Ultrasound on Implant Osseointegration in Ovariectomized Rats	Zhou H, Hou Y, Zhu Z, Xiao W, Xu Q, Li L, Li X, Chen W.	J Ultrasound Med. 2016 Apr;35(4):747-754. doi: 10.7863/ultra.15.01083.	Zhou H	J Ultrasound Med	2016	2016-12-28			10.7863/ultra.15.01083
20233011	In vivo ultrasound-assisted tissue-engineered mandibular condyle: a pilot study in rabbits	El-Bialy T, Uludag H, Jomha N, Badylak SF.	Tissue Eng Part C Methods. 2010 Dec;16(6):1315-23. doi: 10.1089/ten.TEC.2009.0564. Epub 2010 Apr 26.	El-Bialy T	Tissue Eng Part C Methods	2010	2010-03-18			10.1089/ten.TEC.2009.0564
27625295	Low-intensity pulsed ultrasound upregulates pro-myelination indicators of Schwann cells enhanced by co-culture with adipose-derived stem cells	Yue Y, Yang X, Zhang L, Xiao X, Nabar NR, Lin Y, Hao L, Zhang D, Huo J, Li J, Cai X, Wang M.	Cell Prolif. 2016 Dec;49(6):720-728. doi: 10.1111/cpr.12298. Epub 2016 Sep 14.	Yue Y	Cell Prolif	2016	2016-09-15	PMC6496622		10.1111/cpr.12298
30126457	Inhibitory effects of low intensity pulsed ultrasound on osteoclastogenesis induced in vitro by breast cancer cells	Carina V, Costa V, Pagani S, De Luca A, Raimondi L, Bellavia D, Setti S, Fini M, Giavaresi G.	J Exp Clin Cancer Res. 2018 Aug 20;37(1):197. doi: 10.1186/s13046-018-0868-2.	Carina V	J Exp Clin Cancer Res	2018	2018-08-22	PMC6102871		10.1186/s13046-018-0868-2
26169839	Combination of low-intensity pulsed ultrasound and C3H10T1/2 cells promotes bone-defect healing	He R, Zhou W, Zhang Y, Hu S, Yu H, Luo Y, Liu B, Ran J, Wu J, Wang Y, Chen W.	Int Orthop. 2015 Nov;39(11):2181-9. doi: 10.1007/s00264-015-2898-0. Epub 2015 Jul 14.	He R	Int Orthop	2015	2015-07-15			10.1007/s00264-015-2898-0
25678144	Fixation performance of an ultrasonically fused, bioresorbable osteosynthesis implant: A biomechanical and biocompatibility study	Augat P, Robioneck PB, Abdulazim A, Wipf F, Lips KS, Alt V, Schnettler R, Heiss C.	J Biomed Mater Res B Appl Biomater. 2016 Jan;104(1):170-9. doi: 10.1002/jbm.b.33382. Epub 2015 Feb 10.	Augat P	J Biomed Mater Res B Appl Biomater	2016	2015-02-14			10.1002/jbm.b.33382
31101282	Sonochemical time standardization for bioactive materials used in periimplantar defects filling	Gomes-Ferreira PHS, Lisboa-Filho PN, da Silva AC, Bim-JÃºnior O, de Souza Batista FR, Ervolino-Silva AC, Garcia-Junior IR, Okamoto R.	Ultrason Sonochem. 2019 Sep;56:437-446. doi: 10.1016/j.ultsonch.2019.04.032. Epub 2019 Apr 22.	Gomes-Ferreira PHS	Ultrason Sonochem	2019	2019-05-19			10.1016/j.ultsonch.2019.04.032
27358283	Initiation Timing of Low-Intensity Pulsed Ultrasound Stimulation for Tendon-Bone Healing in a Rabbit Model	Lu H, Chen C, Qu J, Chen H, Chen Y, Zheng C, Wang Z, Xu D, Zhou J, Zhang T, Qin L, Hu J.	Am J Sports Med. 2016 Oct;44(10):2706-2715. doi: 10.1177/0363546516651863. Epub 2016 Jun 29.	Lu H	Am J Sports Med	2016	2016-07-01			10.1177/0363546516651863
31518439	Periodontal tissue regeneration after low-intensity pulsed ultrasound stimulation with or without intra-marrow perforation in two-wall intra-bony defects-A pilot study in dogs	Shirakata Y, Imafuji T, Sena K, Shinohara Y, Nakamura T, Noguchi K.	J Clin Periodontol. 2020 Jan;47(1):54-63. doi: 10.1111/jcpe.13197. Epub 2019 Oct 22.	Shirakata Y	J Clin Periodontol	2020	2019-09-14			10.1111/jcpe.13197
15099631	Recruitment of mesenchymal stem cells and expression of TGF-beta 1 and VEGF in the early stage of shock wave-promoted bone regeneration of segmental defect in rats	Chen YJ, Wurtz T, Wang CJ, Kuo YR, Yang KD, Huang HC, Wang FS.	J Orthop Res. 2004 May;22(3):526-34. doi: 10.1016/j.orthres.2003.10.005.	Chen YJ	J Orthop Res	2004	2004-04-22			10.1016/j.orthres.2003.10.005
29284454	The effect of low intensity shockwave treatment (Li-SWT) on human myoblasts and mouse skeletal muscle	Hansen LK, SchrÃ¸der HD, Lund L, Rajagopal K, Maduri V, Sellathurai J.	BMC Musculoskelet Disord. 2017 Dec 29;18(1):557. doi: 10.1186/s12891-017-1879-4.	Hansen LK	BMC Musculoskelet Disord	2017	2017-12-30	PMC5747105		10.1186/s12891-017-1879-4
28483020	Effect of Low-intensity Pulsed Ultrasound on the Mandibular Remodeling Following Inferior Alveolar Nerve Transection	Yang B, Wu Q, Zhang L, Guo Y, Gong P.	Zhongguo Yi Xue Ke Xue Yuan Xue Bao. 2017 Apr 20;39(2):215-224. doi: 10.3881/j.issn.1000-503X.2017.02.009.	Yang B	Zhongguo Yi Xue Ke Xue Yuan Xue Bao	2017	2017-05-10			10.3881/j.issn.1000-503X.2017.02.009
29966170	Effect of extracorporeal low-energy shock wave on diabetic gastroparesis in a rat model	Wu KL, Chiu YC, Yao CC, Tsai CE, Hu ML, Kuo CM, Tai WC, Chuah SK, Hsiao CC.	J Gastroenterol Hepatol. 2019 Apr;34(4):720-727. doi: 10.1111/jgh.14368. Epub 2018 Jul 29.	Wu KL	J Gastroenterol Hepatol	2019	2018-07-03			10.1111/jgh.14368
24093607	The use of shock waves in peripheral nerve regeneration: new perspectives?	Hausner T, NÃ³grÃ¡di A.	Int Rev Neurobiol. 2013;109:85-98. doi: 10.1016/B978-0-12-420045-6.00003-1.	Hausner T	Int Rev Neurobiol	2013	2013-10-08			10.1016/B978-0-12-420045-6.00003-1
26960802	Effects of Low-Intensity Pulsed Ultrasound on Implant Osseointegration in Ovariectomized Rats	Zhou H, Hou Y, Zhu Z, Xiao W, Xu Q, Li L, Li X, Chen W.	J Ultrasound Med. 2016 Apr;35(4):747-54. doi: 10.7863/ultra.15.01083.	Zhou H	J Ultrasound Med	2016	2016-03-11			10.7863/ultra.15.01083
23894376	Low-intensity pulsed ultrasound accelerates tooth movement via activation of the BMP-2 signaling pathway	Xue H, Zheng J, Cui Z, Bai X, Li G, Zhang C, He S, Li W, Lajud SA, Duan Y, Zhou H.	PLoS One. 2013 Jul 23;8(7):e68926. doi: 10.1371/journal.pone.0068926. Print 2013.	Xue H	PLoS One	2013	2013-07-30	PMC3720872		10.1371/journal.pone.0068926
23062370	Applications of exogenous mesenchymal stem cells and low intensity pulsed ultrasound enhance fracture healing in rat model	Cheung WH, Chin WC, Wei FY, Li G, Leung KS.	Ultrasound Med Biol. 2013 Jan;39(1):117-25. doi: 10.1016/j.ultrasmedbio.2012.08.015. Epub 2012 Oct 11.	Cheung WH	Ultrasound Med Biol	2013	2012-10-16			10.1016/j.ultrasmedbio.2012.08.015
28439945	Enhancement of Cardiomyogenesis in Murine Stem Cells by Low-Intensity Ultrasound	Teo A, Morshedi A, Wang JC, Zhou Y, Lim M.	J Ultrasound Med. 2017 Aug;36(8):1693-1706. doi: 10.7863/ultra.16.12042. Epub 2017 Apr 25.	Teo A	J Ultrasound Med	2017	2017-04-26			10.7863/ultra.16.12042
25181476	Low intensity pulsed ultrasound enhanced mesenchymal stem cell recruitment through stromal derived factor-1 signaling in fracture healing	Wei FY, Leung KS, Li G, Qin J, Chow SK, Huang S, Sun MH, Qin L, Cheung WH.	PLoS One. 2014 Sep 2;9(9):e106722. doi: 10.1371/journal.pone.0106722. eCollection 2014.	Wei FY	PLoS One	2014	2014-09-03	PMC4152330		10.1371/journal.pone.0106722
26653935	High-Frequency, Low-Intensity Pulsed Ultrasound Enhances Alveolar Bone Healing of Extraction Sockets in Rats: A Pilot Study	Kang KL, Kim EC, Park JB, Heo JS, Choi Y.	Ultrasound Med Biol. 2016 Feb;42(2):493-502. doi: 10.1016/j.ultrasmedbio.2015.10.022. Epub 2015 Nov 30.	Kang KL	Ultrasound Med Biol	2016	2015-12-15			10.1016/j.ultrasmedbio.2015.10.022
21342002	The effects of low-intensity pulsed ultrasound exposure on gingival cells	Shiraishi R, Masaki C, Toshinaga A, Okinaga T, Nishihara T, Yamanaka N, Nakamoto T, Hosokawa R.	J Periodontol. 2011 Oct;82(10):1498-503. doi: 10.1902/jop.2011.100627. Epub 2011 Feb 22.	Shiraishi R	J Periodontol	2011	2011-02-24			10.1902/jop.2011.100627
20381949	Using low-intensity pulsed ultrasound to improve muscle healing after laceration injury: an in vitro and in vivo study	Chan YS, Hsu KY, Kuo CH, Lee SD, Chen SC, Chen WJ, Ueng SW.	Ultrasound Med Biol. 2010 May;36(5):743-51. doi: 10.1016/j.ultrasmedbio.2010.02.010. Epub 2010 Apr 9.	Chan YS	Ultrasound Med Biol	2010	2010-04-13			10.1016/j.ultrasmedbio.2010.02.010
26461934	Shockwave therapy of the heart	Holfeld J, Lobenwein D, TepekÃ¶ylÃ¼ C, Grimm M.	Int J Surg. 2015 Dec;24(Pt B):218-22. doi: 10.1016/j.ijsu.2015.09.070. Epub 2015 Oct 13.	Holfeld J	Int J Surg	2015	2015-10-14			10.1016/j.ijsu.2015.09.070
21257088	Low-intensity pulsed ultrasound accelerated callus formation, angiogenesis and callus remodeling in osteoporotic fracture healing	Cheung WH, Chow SK, Sun MH, Qin L, Leung KS.	Ultrasound Med Biol. 2011 Feb;37(2):231-8. doi: 10.1016/j.ultrasmedbio.2010.11.016.	Cheung WH	Ultrasound Med Biol	2011	2011-01-25			10.1016/j.ultrasmedbio.2010.11.016
24507771	Does low-intensity pulsed ultrasound treatment repair articular cartilage injury? A rabbit model study	Yang SW, Kuo CL, Chang SJ, Chen PC, Lin YT, Manousakas I, Kuo SM.	BMC Musculoskelet Disord. 2014 Feb 10;15:36. doi: 10.1186/1471-2474-15-36.	Yang SW	BMC Musculoskelet Disord	2014	2014-02-11	PMC3923237		10.1186/1471-2474-15-36
24467933	Cumulative effect of low-level laser therapy and low-intensity pulsed ultrasound on bone repair in rats	Babuccu C, KeklikoÄŸlu N, BaydoÄŸan M, Kaynar A.	Int J Oral Maxillofac Surg. 2014 Jun;43(6):769-76. doi: 10.1016/j.ijom.2013.12.002. Epub 2014 Jan 25.	Babuccu C	Int J Oral Maxillofac Surg	2014	2014-01-29			10.1016/j.ijom.2013.12.002
28433437	Optimal Ultrasound Exposure Conditions for Maximizing C2C12 Muscle Cell Proliferation and Differentiation	Salgarella AR, Cafarelli A, Ricotti L, Capineri L, Dario P, Menciassi A.	Ultrasound Med Biol. 2017 Jul;43(7):1452-1465. doi: 10.1016/j.ultrasmedbio.2017.03.003. Epub 2017 Apr 19.	Salgarella AR	Ultrasound Med Biol	2017	2017-04-24			10.1016/j.ultrasmedbio.2017.03.003
24507669	Stimulation of bone repair with ultrasound: a review of the possible mechanic effects	Padilla F, Puts R, Vico L, Raum K.	Ultrasonics. 2014 Jul;54(5):1125-45. doi: 10.1016/j.ultras.2014.01.004. Epub 2014 Jan 17.	Padilla F	Ultrasonics	2014	2014-02-11			10.1016/j.ultras.2014.01.004
25019247	Extracorporeal shock wave therapy as an adjunct wound treatment: a systematic review of the literature	Dymarek R, Halski T, Ptaszkowski K, Slupska L, Rosinczuk J, Taradaj J.	Ostomy Wound Manage. 2014 Jul;60(7):26-39.	Dymarek R	Ostomy Wound Manage	2014	2014-07-15
21497251	Haematological effect of pulsed ultrasound in acute muscular inflammation in rats	Signori LU, Costa ST, Neto AF, Pizzolotto RM, Beck C, Sbruzzi G, Silva AM, Plentz RD.	Physiotherapy. 2011 Jun;97(2):163-9. doi: 10.1016/j.physio.2010.06.004. Epub 2010 Sep 1.	Signori LU	Physiotherapy	2011	2011-04-19			10.1016/j.physio.2010.06.004
32514932	Effectiveness of low-intensity pulsed ultrasound on osteoarthritis of the temporomandibular joint: A review	Tanaka E, Liu Y, Xia L, Ogasawara N, Sakamaki T, Kano F, Hashimoto N, Feng X, Yamamoto A.	Ann Biomed Eng. 2020 Jun 8. doi: 10.1007/s10439-020-02540-x. Online ahead of print.	Tanaka E	Ann Biomed Eng	2020	2020-06-10			10.1007/s10439-020-02540-x
22669551	Does extracorporeal shock wave therapy enhance healing of osteochondritis dissecans of the rabbit knee?: a pilot study	Lyon R, Liu XC, Kubin M, Schwab J.	Clin Orthop Relat Res. 2013 Apr;471(4):1159-65. doi: 10.1007/s11999-012-2410-8.	Lyon R	Clin Orthop Relat Res	2013	2012-06-07	PMC3586044		10.1007/s11999-012-2410-8
24507686	Effect of low intensity pulsed ultrasound on repairing the periodontal bone of Beagle canines	Gu XQ, Li YM, Guo J, Zhang LH, Li D, Gai XD.	Asian Pac J Trop Med. 2014 Apr;7(4):325-8. doi: 10.1016/S1995-7645(14)60049-3.	Gu XQ	Asian Pac J Trop Med	2014	2014-02-11			10.1016/S1995-7645(14)60049-3
21484337	Mechanical means to improve bone strength: ultrasound and vibration	Kasturi G, Adler RA.	Curr Rheumatol Rep. 2011 Jun;13(3):251-6. doi: 10.1007/s11926-011-0177-7.	Kasturi G	Curr Rheumatol Rep	2011	2011-04-13			10.1007/s11926-011-0177-7
23225850	Low-intensity pulsed ultrasound therapy: a potential strategy to stimulate tendon-bone junction healing	Ying ZM, Lin T, Yan SG.	J Zhejiang Univ Sci B. 2012 Dec;13(12):955-63. doi: 10.1631/jzus.B1200129.	Ying ZM	J Zhejiang Univ Sci B	2012	2012-12-11	PMC3520449		10.1631/jzus.B1200129
20714282	Involvement of calcitonin gene-related peptide innervation in the promoting effect of low-intensity pulsed ultrasound on spinal fusion without decortication	Wang XY, Guo X, Cheng JC, Mi YL, Lai PY.	Spine (Phila Pa 1976). 2010 Dec 15;35(26):E1539-45. doi: 10.1097/BRS.0b013e3181cde89d.	Wang XY	Spine (Phila Pa 1976)	2010	2010-08-18			10.1097/BRS.0b013e3181cde89d
24136665	Combined application of low-intensity pulsed ultrasound and functional electrical stimulation accelerates bone-tendon junction healing in a rabbit model	Hu J, Qu J, Xu D, Zhang T, Qin L, Lu H.	J Orthop Res. 2014 Feb;32(2):204-9. doi: 10.1002/jor.22505. Epub 2013 Oct 17.	Hu J	J Orthop Res	2014	2013-10-19			10.1002/jor.22505
27665217	Therapeutic Pulsed Ultrasound Promotes Revascularization and Functional Recovery of Rat Skeletal Muscle after Contusion Injury	Chongsatientam A, Yimlamai T.	Ultrasound Med Biol. 2016 Dec;42(12):2938-2949. doi: 10.1016/j.ultrasmedbio.2016.08.004. Epub 2016 Sep 21.	Chongsatientam A	Ultrasound Med Biol	2016	2016-09-26			10.1016/j.ultrasmedbio.2016.08.004
28863592	Numerical evaluation of the backward propagating acoustic field in healing long bones	Potsika VT, Protopappas VC, Grivas KN, Gortsas TV, Raum K, Polyzos DK, Fotiadis DI.	J Acoust Soc Am. 2017 Aug;142(2):962. doi: 10.1121/1.4998722.	Potsika VT	J Acoust Soc Am	2017	2017-09-03			10.1121/1.4998722
28239034	Effects of low-intensity pulsed ultrasound on osteoclasts: Analysis with goldfish scales as a model of bone	Hanmoto T, Tabuchi Y, Ikegame M, Kondo T, Kitamura KI, Endo M, Kobayashi I, Mishima H, Sekiguchi T, Urata M, Seki A, Yano S, Hattori A, Suzuki N.	Biomed Res. 2017;38(1):71-77. doi: 10.2220/biomedres.38.71.	Hanmoto T	Biomed Res	2017	2017-02-28			10.2220/biomedres.38.71
27068763	Extracorporeal shockwave treatment: A novel tool to improve Schwann cell isolation and culture	Schuh CM, Hercher D, Stainer M, Hopf R, Teuschl AH, Schmidhammer R, Redl H.	Cytotherapy. 2016 Jun;18(6):760-70. doi: 10.1016/j.jcyt.2016.03.002. Epub 2016 Apr 5.	Schuh CM	Cytotherapy	2016	2016-04-13			10.1016/j.jcyt.2016.03.002
12846521	An overview of shock wave therapy in musculoskeletal disorders	Wang CJ.	Chang Gung Med J. 2003 Apr;26(4):220-32.	Wang CJ	Chang Gung Med J	2003	2003-07-09
21841528	Shock wave therapy in wound healing	Qureshi AA, Ross KM, Ogawa R, Orgill DP.	Plast Reconstr Surg. 2011 Dec;128(6):721e-7e. doi: 10.1097/PRS.0b013e318230c7d1.	Qureshi AA	Plast Reconstr Surg	2011	2011-08-16			10.1097/PRS.0b013e318230c7d1
22425380	Effects of different therapeutic ultrasound intensities on fracture healing in rats	Fung CH, Cheung WH, Pounder NM, de Ana FJ, Harrison A, Leung KS.	Ultrasound Med Biol. 2012 May;38(5):745-52. doi: 10.1016/j.ultrasmedbio.2012.01.022. Epub 2012 Mar 16.	Fung CH	Ultrasound Med Biol	2012	2012-03-20			10.1016/j.ultrasmedbio.2012.01.022
17947809	Biomaterial osseointegration enhancement with biophysical stimulation	Dimitriou R, Babis GC.	J Musculoskelet Neuronal Interact. 2007 Jul-Sep;7(3):253-65.	Dimitriou R	J Musculoskelet Neuronal Interact	2007	2007-10-20
21912006	The effect of extracoporeal schock waves on intestinal anastomosis	Pekin C, Tekin S, Kucukkartallar T, Cakir M, Tekin A, Kartal A.	Ann Afr Med. 2011 Jul-Sep;10(3):220-5. doi: 10.4103/1596-3519.84708.	Pekin C	Ann Afr Med	2011	2011-09-14			10.4103/1596-3519.84708
21963034	Is low-intensity pulsed ultrasound effective for revitalizing a severely necrotic small bone? An experimental rabbit model	Ogawa T, Ishii T, Mishima H, Nishino T, Watanabe A, Ochiai N.	Ultrasound Med Biol. 2011 Dec;37(12):2028-36. doi: 10.1016/j.ultrasmedbio.2011.08.010. Epub 2011 Oct 2.	Ogawa T	Ultrasound Med Biol	2011	2011-10-04			10.1016/j.ultrasmedbio.2011.08.010
17169702	Low-intensity pulsed ultrasound accelerates osteogenesis at bone-tendon healing junction	Qin L, Lu H, Fok P, Cheung W, Zheng Y, Lee K, Leung K.	Ultrasound Med Biol. 2006 Dec;32(12):1905-11. doi: 10.1016/j.ultrasmedbio.2006.06.028.	Qin L	Ultrasound Med Biol	2006	2006-12-16			10.1016/j.ultrasmedbio.2006.06.028
24560187	Osteocytes exposed to far field of therapeutic ultrasound promotes osteogenic cellular activities in pre-osteoblasts through soluble factors	Fung CH, Cheung WH, Pounder NM, Harrison A, Leung KS.	Ultrasonics. 2014 Jul;54(5):1358-65. doi: 10.1016/j.ultras.2014.02.003. Epub 2014 Feb 11.	Fung CH	Ultrasonics	2014	2014-02-25			10.1016/j.ultras.2014.02.003
26215492	In Vivo Measures of Shear Wave Speed as a Predictor of Tendon Elasticity and Strength	Martin JA, Biedrzycki AH, Lee KS, DeWall RJ, Brounts SH, Murphy WL, Markel MD, Thelen DG.	Ultrasound Med Biol. 2015 Oct;41(10):2722-30. doi: 10.1016/j.ultrasmedbio.2015.06.008. Epub 2015 Jul 26.	Martin JA	Ultrasound Med Biol	2015	2015-07-29	PMC4556570	NIHMS711253	10.1016/j.ultrasmedbio.2015.06.008
16846618	Effects of low-intensity pulsed ultrasound on the differentiation of C2C12 cells	Ikeda K, Takayama T, Suzuki N, Shimada K, Otsuka K, Ito K.	Life Sci. 2006 Oct 12;79(20):1936-43. doi: 10.1016/j.lfs.2006.06.029. Epub 2006 Jun 23.	Ikeda K	Life Sci	2006	2006-07-19			10.1016/j.lfs.2006.06.029
20965537	Osteogenic differentiation of rat bone marrow stromal cells by various intensities of low-intensity pulsed ultrasound	Angle SR, Sena K, Sumner DR, Virdi AS.	Ultrasonics. 2011 Apr;51(3):281-8. doi: 10.1016/j.ultras.2010.09.004. Epub 2010 Sep 26.	Angle SR	Ultrasonics	2011	2010-10-23			10.1016/j.ultras.2010.09.004
31446190	Extracorporeal Shock Wave Stimulates Angiogenesis and Collagen Production in Facial Soft Tissue	Alshihri A, KÃ¤mmerer PW, Heimes D, Niu W, Alnassar T, Spector M.	J Surg Res. 2020 Jan;245:483-491. doi: 10.1016/j.jss.2019.06.077. Epub 2019 Aug 22.	Alshihri A	J Surg Res	2020	2019-08-26			10.1016/j.jss.2019.06.077
27995765	Shockwaves prevent from heart failure after acute myocardial ischaemia via RNA/protein complexes	TepekÃ¶ylÃ¼ C, Primessnig U, PÃ¶lzl L, Graber M, Lobenwein D, NÃ¤gele F, Kirchmair E, Pechriggl E, Grimm M, Holfeld J.	J Cell Mol Med. 2017 Apr;21(4):791-801. doi: 10.1111/jcmm.13021. Epub 2016 Dec 20.	TepekÃ¶ylÃ¼ C	J Cell Mol Med	2017	2016-12-21	PMC5345685		10.1111/jcmm.13021
19204827	Daily low-intensity pulsed ultrasound-mediated osteogenic differentiation in rat osteoblasts	Suzuki A, Takayama T, Suzuki N, Sato M, Fukuda T, Ito K.	Acta Biochim Biophys Sin (Shanghai). 2009 Feb;41(2):108-15. doi: 10.1093/abbs/gmn012.	Suzuki A	Acta Biochim Biophys Sin (Shanghai)	2009	2009-02-11			10.1093/abbs/gmn012
17593538	Low-intensity pulsed ultrasound and nonsteroidal anti-inflammatory drugs have opposing effects during stress fracture repair	Li J, Waugh LJ, Hui SL, Burr DB, Warden SJ.	J Orthop Res. 2007 Dec;25(12):1559-67. doi: 10.1002/jor.20461.	Li J	J Orthop Res	2007	2007-06-27			10.1002/jor.20461
32074178	Effects of low-intensity pulsed ultrasound exposure on rats tibia periosteum	Batista JM, Nakagaki WR, Soares EA, Camilli JA.	An Acad Bras Cienc. 2020 Feb 17;92(1):e20180903. doi: 10.1590/0001-3765202020180903. eCollection 2020.	Batista JM	An Acad Bras Cienc	2020	2020-02-20			10.1590/0001-3765202020180903
24239510	Investigation of rat bone fracture healing using pulsed 1.5 MHz, 30 mW/cm(2) burst ultrasound--axial distance dependency	Fung CH, Cheung WH, Pounder NM, de Ana FJ, Harrison A, Leung KS.	Ultrasonics. 2014 Mar;54(3):850-9. doi: 10.1016/j.ultras.2013.10.013. Epub 2013 Nov 1.	Fung CH	Ultrasonics	2014	2013-11-19			10.1016/j.ultras.2013.10.013
24464096	Combined use of low-intensity pulsed ultrasound and rhBMP-2 to enhance bone formation in a rat model of critical size defect	Angle SR, Sena K, Sumner DR, Virkus WW, Virdi AS.	J Orthop Trauma. 2014 Oct;28(10):605-11. doi: 10.1097/BOT.0000000000000067.	Angle SR	J Orthop Trauma	2014	2014-01-28	PMC4108582	NIHMS554764	10.1097/BOT.0000000000000067
15478539	Current trends in the enhancement of biomaterial osteointegration: biophysical stimulation	Fini M, Giavaresi G, Setti S, Martini L, Torricelli P, Giardino R.	Int J Artif Organs. 2004 Aug;27(8):681-90. doi: 10.1177/039139880402700806.	Fini M	Int J Artif Organs	2004	2004-10-14			10.1177/039139880402700806
21787199	Ultrasound enhances the healing of orthodontically induced root resorption in rats	Liu Z, Xu J, E L, Wang D.	Angle Orthod. 2012 Jan;82(1):48-55. doi: 10.2319/030711-164.1. Epub 2011 Jul 25.	Liu Z	Angle Orthod	2012	2011-07-27			10.2319/030711-164.1
24815538	Influence of low-intensity pulsed ultrasound on osteogenic tissue regeneration in a periodontal injury model: X-ray image alterations assessed by micro-computed tomography	Wang Y, Chai Z, Zhang Y, Deng F, Wang Z, Song J.	Ultrasonics. 2014 Aug;54(6):1581-4. doi: 10.1016/j.ultras.2014.03.015. Epub 2014 Apr 18.	Wang Y	Ultrasonics	2014	2014-05-13			10.1016/j.ultras.2014.03.015
24390009	Low-intensity pulsed ultrasound shortens the treatment time in tibial distraction osteogenesis	Salem KH, Schmelz A.	Int Orthop. 2014 Jul;38(7):1477-82. doi: 10.1007/s00264-013-2254-1. Epub 2014 Jan 7.	Salem KH	Int Orthop	2014	2014-01-07	PMC4071501		10.1007/s00264-013-2254-1
25874957	Effects of low-intensity pulsed ultrasound on new trabecular bone during bone-tendon junction healing in a rabbit model: a synchrotron radiation micro-CT study	Lu H, Zheng C, Wang Z, Chen C, Chen H, Hu J.	PLoS One. 2015 Apr 15;10(4):e0124724. doi: 10.1371/journal.pone.0124724. eCollection 2015.	Lu H	PLoS One	2015	2015-04-16	PMC4398446		10.1371/journal.pone.0124724
20950932	Low-intensity pulsed ultrasound produced an increase of osteogenic genes expression during the process of bone healing in rats	FÃ¡varo-PÃ­pi E, Bossini P, de Oliveira P, Ribeiro JU, Tim C, Parizotto NA, Alves JM, Ribeiro DA, Selistre de AraÃºjo HS, Renno AC.	Ultrasound Med Biol. 2010 Dec;36(12):2057-64. doi: 10.1016/j.ultrasmedbio.2010.07.012. Epub 2010 Oct 15.	FÃ¡varo-PÃ­pi E	Ultrasound Med Biol	2010	2010-10-19			10.1016/j.ultrasmedbio.2010.07.012
19071238	Recombinant human parathyroid hormone (PTH 1-34) and low-intensity pulsed ultrasound have contrasting additive effects during fracture healing	Warden SJ, Komatsu DE, Rydberg J, Bond JL, Hassett SM.	Bone. 2009 Mar;44(3):485-94. doi: 10.1016/j.bone.2008.11.007. Epub 2008 Nov 21.	Warden SJ	Bone	2009	2008-12-17			10.1016/j.bone.2008.11.007
16344134	Transforming growth factor-beta1 mediates the effects of low-intensity pulsed ultrasound in chondrocytes	Mukai S, Ito H, Nakagawa Y, Akiyama H, Miyamoto M, Nakamura T.	Ultrasound Med Biol. 2005 Dec;31(12):1713-21. doi: 10.1016/j.ultrasmedbio.2005.07.012.	Mukai S	Ultrasound Med Biol	2005	2005-12-14			10.1016/j.ultrasmedbio.2005.07.012
30582606	Ethanol-Induced Cervical Sympathetic Ganglion Block Applications for Promoting Canine Inferior Alveolar Nerve Regeneration Using an Artificial Nerve	Shionoya Y, Sunada K, Tsujimoto G, Shigeno K, Nakamura T.	J Vis Exp. 2018 Nov 30;(141). doi: 10.3791/58039.	Shionoya Y	J Vis Exp	2018	2018-12-25			10.3791/58039
28639437	Ultrasound-assisted green economic synthesis of hydroxyapatite nanoparticles using eggshell biowaste and study of mechanical and biological properties for orthopedic applications	Ingole VH, Hany Hussein K, Kashale AA, Ghule K, Vuherer T, Kokol V, Chang JY, Ling YC, Vinchurkar A, Dhakal HN, Ghule AV.	J Biomed Mater Res A. 2017 Nov;105(11):2935-2947. doi: 10.1002/jbm.a.36146. Epub 2017 Jul 7.	Ingole VH	J Biomed Mater Res A	2017	2017-06-23			10.1002/jbm.a.36146
19961269	Effect of low-intensity pulsed ultrasound on scaffold-free ectopic bone formation in skeletal muscle	Watanuki M, Kishimoto KN, Kotajima S, Iwabuchi S, Kokubun S.	Ups J Med Sci. 2009;114(4):242-8. doi: 10.3109/03009730903226659.	Watanuki M	Ups J Med Sci	2009	2009-12-08	PMC2852778		10.3109/03009730903226659
27229906	The effect of acoustic radiation force on osteoblasts in cell/hydrogel constructs for bone repair	Veronick J, Assanah F, Nair LS, Vyas V, Huey B, Khan Y.	Exp Biol Med (Maywood). 2016 May;241(10):1149-56. doi: 10.1177/1535370216649061.	Veronick J	Exp Biol Med (Maywood)	2016	2016-05-28	PMC4950365		10.1177/1535370216649061
23173312	[Low intensity pulsed ultrasound irradiating combined with guided bone regeneration for promoting the repair effect of periodontal bone defect]	Jiang X, Yang J, Chai Z, Song J, Deng F, Wang Z.	Hua Xi Kou Qiang Yi Xue Za Zhi. 2012 Oct;30(5):487-92.	Jiang X	Hua Xi Kou Qiang Yi Xue Za Zhi	2012	2012-11-24
27814934	Effect of Low-Intensity Pulsed Ultrasound on a Rat Model of Dentin-Dental Pulp Injury and Repair	Wang F, Li Y, Yang Z, Lu K, Zuo J, Zhou Z.	Ultrasound Med Biol. 2017 Jan;43(1):163-175. doi: 10.1016/j.ultrasmedbio.2016.08.023. Epub 2016 Nov 1.	Wang F	Ultrasound Med Biol	2017	2016-11-06			10.1016/j.ultrasmedbio.2016.08.023
17885225	Extracorporeal shock wave therapy in treatment of delayed bone-tendon healing	Wang L, Qin L, Lu HB, Cheung WH, Yang H, Wong WN, Chan KM, Leung KS.	Am J Sports Med. 2008 Feb;36(2):340-7. doi: 10.1177/0363546507307402. Epub 2007 Sep 20.	Wang L	Am J Sports Med	2008	2007-09-22			10.1177/0363546507307402
21681954	Restoration of longitudinal growth by bioengineered cartilage pellet in physeal injury is not affected by low intensity pulsed ultrasound	Chow SK, Lee KM, Qin L, Leung KS, Cheung WH.	J Biomed Mater Res B Appl Biomater. 2011 Oct;99(1):36-44. doi: 10.1002/jbm.b.31869. Epub 2011 Jun 16.	Chow SK	J Biomed Mater Res B Appl Biomater	2011	2011-06-18			10.1002/jbm.b.31869
21856368	The effect of low intensity pulsed ultrasound in a 3D ex vivo orthodontic model	El-Bialy T, Lam B, Aldaghreer S, Sloan AJ.	J Dent. 2011 Oct;39(10):693-9. doi: 10.1016/j.jdent.2011.08.001. Epub 2011 Aug 11.	El-Bialy T	J Dent	2011	2011-08-23			10.1016/j.jdent.2011.08.001
11315994	Low-intensity pulsed ultrasound accelerates rat femoral fracture healing by acting on the various cellular reactions in the fracture callus	Azuma Y, Ito M, Harada Y, Takagi H, Ohta T, Jingushi S.	J Bone Miner Res. 2001 Apr;16(4):671-80. doi: 10.1359/jbmr.2001.16.4.671.	Azuma Y	J Bone Miner Res	2001	2001-04-24			10.1359/jbmr.2001.16.4.671
20354325	[Musculoskeletal rehabilitation and bone. Mechanical stress and bone quality : do mechanical stimuli alter collagen cross-link formation in bone? "Yes" ]	Saito M, Marumo K.	Clin Calcium. 2010 Apr;20(4):520-8.	Saito M	Clin Calcium	2010	2010-04-01
26552085	A Focused Low-Intensity Pulsed Ultrasound (FLIPUS) System for Cell Stimulation: Physical and Biological Proof of Principle	Puts R, Ruschke K, Ambrosi TH, Kadow-Romacker A, Knaus P, Jenderka KV, Raum K.	IEEE Trans Ultrason Ferroelectr Freq Control. 2016 Jan;63(1):91-100. doi: 10.1109/TUFFC.2015.2498042. Epub 2015 Nov 4.	Puts R	IEEE Trans Ultrason Ferroelectr Freq Control	2016	2015-11-10			10.1109/TUFFC.2015.2498042
25840275	Use of ultrasound-targeted microbubble destruction to transfect IGF-1 cDNA to enhance the regeneration of rat wounded Achilles tendon in vivo	Tang Y, Leng Q, Xiang X, Zhang L, Yang Y, Qiu L.	Gene Ther. 2015 Aug;22(8):610-8. doi: 10.1038/gt.2015.32. Epub 2015 Apr 3.	Tang Y	Gene Ther	2015	2015-04-04			10.1038/gt.2015.32
21325987	Low-intensity pulsed ultrasound enhances posterior spinal fusion implanted with mesenchymal stem cells-calcium phosphate composite without bone grafting	Hui CF, Chan CW, Yeung HY, Lee KM, Qin L, Li G, Leung KS, Hu YY, Cheng JC.	Spine (Phila Pa 1976). 2011 Jun;36(13):1010-6. doi: 10.1097/BRS.0b013e318205c5f5.	Hui CF	Spine (Phila Pa 1976)	2011	2011-02-18			10.1097/BRS.0b013e318205c5f5
23921832	Effects of combined therapy of alendronate and low-intensity pulsed ultrasound on metaphyseal bone repair after osteotomy in the proximal tibia of aged rats	Aonuma H, Miyakoshi N, Kasukawa Y, Kamo K, Sasaki H, Tsuchie H, Segawa T, Shimada Y.	J Bone Miner Metab. 2014 May;32(3):232-9. doi: 10.1007/s00774-013-0492-3. Epub 2013 Aug 7.	Aonuma H	J Bone Miner Metab	2014	2013-08-08			10.1007/s00774-013-0492-3
24612644	Low-intensity pulsed ultrasound promotes chondrogenic progenitor cell migration via focal adhesion kinase pathway	Jang KW, Ding L, Seol D, Lim TH, Buckwalter JA, Martin JA.	Ultrasound Med Biol. 2014 Jun;40(6):1177-86. doi: 10.1016/j.ultrasmedbio.2013.12.007. Epub 2014 Mar 4.	Jang KW	Ultrasound Med Biol	2014	2014-03-12	PMC4034572	NIHMS584498	10.1016/j.ultrasmedbio.2013.12.007
24553120	Successful Î² cells islet regeneration in streptozotocin-induced diabetic baboons using ultrasound-targeted microbubble gene therapy with cyclinD2/CDK4/GLP1	Chen S, Bastarrachea RA, Roberts BJ, Voruganti VS, Frost PA, Nava-Gonzalez EJ, Arriaga-Cazares HE, Chen J, Huang P, DeFronzo RA, Comuzzie AG, Grayburn PA.	Cell Cycle. 2014;13(7):1145-51. doi: 10.4161/cc.27997. Epub 2014 Feb 10.	Chen S	Cell Cycle	2014	2014-02-21	PMC4013164		10.4161/cc.27997
17174343	Low-intensity pulsed ultrasound stimulates osteogenic differentiation in ROS 17/2.8 cells	Takayama T, Suzuki N, Ikeda K, Shimada T, Suzuki A, Maeno M, Otsuka K, Ito K.	Life Sci. 2007 Feb 13;80(10):965-71. doi: 10.1016/j.lfs.2006.11.037. Epub 2006 Nov 29.	Takayama T	Life Sci	2007	2006-12-19			10.1016/j.lfs.2006.11.037
18378382	Low-intensity pulsed ultrasound accelerated bone-tendon junction healing through regulation of vascular endothelial growth factor expression and cartilage formation	Lu H, Qin L, Cheung W, Lee K, Wong W, Leung K.	Ultrasound Med Biol. 2008 Aug;34(8):1248-60. doi: 10.1016/j.ultrasmedbio.2008.01.009. Epub 2008 Apr 18.	Lu H	Ultrasound Med Biol	2008	2008-04-02			10.1016/j.ultrasmedbio.2008.01.009
21176808	In vivo bone regenerative effect of low-intensity pulsed ultrasound in rat calvarial defects	Hasuike A, Sato S, Udagawa A, Ando K, Arai Y, Ito K.	Oral Surg Oral Med Oral Pathol Oral Radiol Endod. 2011 Jan;111(1):e12-20. doi: 10.1016/j.tripleo.2010.09.061.	Hasuike A	Oral Surg Oral Med Oral Pathol Oral Radiol Endod	2011	2010-12-24			10.1016/j.tripleo.2010.09.061
18076097	Effect of low intensity pulsed ultrasound on healing of an ulna defect filled with a bone graft substitute	Walsh WR, Langdown AJ, Auld JW, Stephens P, Yu Y, Vizesi F, Bruce WJ, Pounder N.	J Biomed Mater Res B Appl Biomater. 2008 Jul;86(1):74-81. doi: 10.1002/jbm.b.30989.	Walsh WR	J Biomed Mater Res B Appl Biomater	2008	2007-12-14			10.1002/jbm.b.30989
17276228	Effects of low-intensity pulsed ultrasound on tendon-bone healing in an intra-articular sheep knee model	Walsh WR, Stephens P, Vizesi F, Bruce W, Huckle J, Yu Y.	Arthroscopy. 2007 Feb;23(2):197-204. doi: 10.1016/j.arthro.2006.09.003.	Walsh WR	Arthroscopy	2007	2007-02-06			10.1016/j.arthro.2006.09.003
23982826	The effect of ultrasound on the expression of CNTF gene, a possible cause of ultrasound influence on the rate of injured peripheral nerve regeneration	Jahromy FZ, Behnam H, Mansoori K, Rahimi AA, Edalat R, Mobarake JI.	Australas Phys Eng Sci Med. 2013 Sep;36(3):323-9. doi: 10.1007/s13246-013-0216-y. Epub 2013 Aug 28.	Jahromy FZ	Australas Phys Eng Sci Med	2013	2013-08-29			10.1007/s13246-013-0216-y
20851422	Extracorporeal shockwave shows regression of osteoarthritis of the knee in rats	Wang CJ, Weng LH, Ko JY, Wang JW, Chen JM, Sun YC, Yang YJ.	J Surg Res. 2011 Dec;171(2):601-8. doi: 10.1016/j.jss.2010.06.042. Epub 2010 Sep 8.	Wang CJ	J Surg Res	2011	2010-09-21			10.1016/j.jss.2010.06.042
27401957	Reply to a Letter to the Editor regarding "High-Frequency, Low-Intensity Pulsed Ultrasound Enhances Alveolar Bone Healing of Extraction Sockets in Rats: A Pilot Study"	Kang KL.	Ultrasound Med Biol. 2016 Oct;42(10):2518-9. doi: 10.1016/j.ultrasmedbio.2016.05.019. Epub 2016 Jul 9.	Kang KL	Ultrasound Med Biol	2016	2016-07-13			10.1016/j.ultrasmedbio.2016.05.019
22041633	[The acceleration of titanium implant osseointegration by low intensity pulsed ultrasound: an experimental study in rats]	Zhou HB, Hou YF, Chen WC, Shen JF, Wang J, Zhu ZM.	Zhonghua Kou Qiang Yi Xue Za Zhi. 2011 Jul;46(7):425-30.	Zhou HB	Zhonghua Kou Qiang Yi Xue Za Zhi	2011	2011-11-02
21459497	The effect of low-intensity pulsed ultrasound on the osseointegration of titanium dental implants	Liu Q, Liu X, Liu B, Hu K, Zhou X, Ding Y.	Br J Oral Maxillofac Surg. 2012 Apr;50(3):244-50. doi: 10.1016/j.bjoms.2011.03.001. Epub 2011 Apr 3.	Liu Q	Br J Oral Maxillofac Surg	2012	2011-04-05			10.1016/j.bjoms.2011.03.001
23270778	Low-intensity pulsed ultrasound enhances palatal mucosa wound healing in rats	Maeda T, Masaki C, Kanao M, Kondo Y, Ohta A, Nakamoto T, Hosokawa R.	J Prosthodont Res. 2013 Apr;57(2):93-8. doi: 10.1016/j.jpor.2012.11.001. Epub 2012 Dec 24.	Maeda T	J Prosthodont Res	2013	2012-12-29			10.1016/j.jpor.2012.11.001
17199474	Comparative study of how low-level laser therapy and low-intensity pulsed ultrasound affect bone repair in rats	Lirani-GalvÃ£o AP, Jorgetti V, da Silva OL.	Photomed Laser Surg. 2006 Dec;24(6):735-40. doi: 10.1089/pho.2006.24.735.	Lirani-GalvÃ£o AP	Photomed Laser Surg	2006	2007-01-04			10.1089/pho.2006.24.735
16435359	Low intensity pulsed ultrasound accelerated bone remodeling during consolidation stage of distraction osteogenesis	Chan CW, Qin L, Lee KM, Zhang M, Cheng JC, Leung KS.	J Orthop Res. 2006 Feb;24(2):263-70. doi: 10.1002/jor.20015.	Chan CW	J Orthop Res	2006	2006-01-26			10.1002/jor.20015
26273619	Fractionated Repetitive Extracorporeal Shock Wave Therapy: A New Standard in Shock Wave Therapy?	Kisch T, Sorg H, Forstmeier V, Mailaender P, Kraemer R.	Biomed Res Int. 2015;2015:454981. doi: 10.1155/2015/454981. Epub 2015 Jul 27.	Kisch T	Biomed Res Int	2015	2015-08-15	PMC4530210		10.1155/2015/454981
26299636	Remote effects of extracorporeal shock wave therapy on cutaneous microcirculation	Kisch T, Sorg H, Forstmeier V, Knobloch K, Liodaki E, Stang F, MailÃ¤nder P, KrÃ¤mer R.	J Tissue Viability. 2015 Nov;24(4):140-5. doi: 10.1016/j.jtv.2015.07.004. Epub 2015 Aug 12.	Kisch T	J Tissue Viability	2015	2015-08-25			10.1016/j.jtv.2015.07.004
22779421	A comparison of the low-level laser versus low intensity pulsed ultrasound on new bone formed through distraction osteogenesis	Kocyigit ID, Coskunses FM, Pala E, Tugcu F, Onder E, Mocan A.	Photomed Laser Surg. 2012 Aug;30(8):438-43. doi: 10.1089/pho.2012.3263. Epub 2012 Jul 10.	Kocyigit ID	Photomed Laser Surg	2012	2012-07-12			10.1089/pho.2012.3263
9917641	Enhancement of fracture healing by low intensity ultrasound	Hadjiargyrou M, McLeod K, Ryaby JP, Rubin C.	Clin Orthop Relat Res. 1998 Oct;(355 Suppl):S216-29. doi: 10.1097/00003086-199810001-00022.	Hadjiargyrou M	Clin Orthop Relat Res	1998	1999-01-26			10.1097/00003086-199810001-00022
28642614	Ultrasound-mediated piezoelectric differentiation of neuron-like PC12 cells on PVDF membranes	Hoop M, Chen XZ, Ferrari A, Mushtaq F, Ghazaryan G, Tervoort T, Poulikakos D, Nelson B, PanÃ© S.	Sci Rep. 2017 Jun 22;7(1):4028. doi: 10.1038/s41598-017-03992-3.	Hoop M	Sci Rep	2017	2017-06-24	PMC5481323		10.1038/s41598-017-03992-3
27405856	Letter to the Editor regarding "High-Frequency, Low-Intensity Pulsed Ultrasound Enhances Alveolar Bone Healing of Extraction Sockets in Rats: A Pilot Study"	Mortazavi SM, Mortazavi G, Paknahad M.	Ultrasound Med Biol. 2016 Oct;42(10):2518. doi: 10.1016/j.ultrasmedbio.2016.02.021. Epub 2016 Jul 9.	Mortazavi SM	Ultrasound Med Biol	2016	2016-07-14			10.1016/j.ultrasmedbio.2016.02.021
22071933	Low-intensity pulsed ultrasound as a useful adjuvant during distraction osteogenesis: a prospective, randomized controlled trial	Dudda M, Hauser J, Muhr G, Esenwein SA.	J Trauma. 2011 Nov;71(5):1376-80. doi: 10.1097/TA.0b013e31821912b2.	Dudda M	J Trauma	2011	2011-11-11			10.1097/TA.0b013e31821912b2
20886648	The effects of low-intensity pulsed ultrasound upon diabetic fracture healing	Coords M, Breitbart E, Paglia D, Kappy N, Gandhi A, Cottrell J, Cedeno N, Pounder N, O'Connor JP, Lin SS.	J Orthop Res. 2011 Feb;29(2):181-8. doi: 10.1002/jor.21223. Epub 2010 Sep 30.	Coords M	J Orthop Res	2011	2010-10-02			10.1002/jor.21223
21688313	Low intensity pulsed ultrasound enhances fracture healing in both ovariectomy-induced osteoporotic and age-matched normal bones	Cheung WH, Chin WC, Qin L, Leung KS.	J Orthop Res. 2012 Jan;30(1):129-36. doi: 10.1002/jor.21487. Epub 2011 Jun 17.	Cheung WH	J Orthop Res	2012	2011-06-21			10.1002/jor.21487
15013102	Effects of timing of low-intensity pulsed ultrasound on distraction osteogenesis	Sakurakichi K, Tsuchiya H, Uehara K, Yamashiro T, Tomita K, Azuma Y.	J Orthop Res. 2004 Mar;22(2):395-403. doi: 10.1016/S0736-0266(03)00181-5.	Sakurakichi K	J Orthop Res	2004	2004-03-12			10.1016/S0736-0266(03)00181-5
16917923	Dose-dependent effect of low-intensity pulsed ultrasound on callus formation during rapid distraction osteogenesis	Chan CW, Qin L, Lee KM, Cheung WH, Cheng JC, Leung KS.	J Orthop Res. 2006 Nov;24(11):2072-9. doi: 10.1002/jor.20258.	Chan CW	J Orthop Res	2006	2006-08-19			10.1002/jor.20258
24062379	A preliminary study of the effects of low-intensity pulsed ultrasound exposure on the stability of orthodontic miniscrews in growing rats	Miura K, Motoyoshi M, Inaba M, Iwai H, Karasawa Y, Shimizu N.	Eur J Orthod. 2014 Aug;36(4):419-24. doi: 10.1093/ejo/cjt066. Epub 2013 Sep 23.	Miura K	Eur J Orthod	2014	2013-09-25			10.1093/ejo/cjt066
18383135	Role of the tumor necrosis factor-alpha, cyclooxygenase-2, prostaglandin E2, and effect of low-intensity pulsed ultrasound in an in vitro herniated disc resorption model	Iwabuchi S, Ito M, Chikanishi T, Azuma Y, Haro H.	J Orthop Res. 2008 Sep;26(9):1274-8. doi: 10.1002/jor.20525.	Iwabuchi S	J Orthop Res	2008	2008-04-03			10.1002/jor.20525
22224336	Possible molecular mechanism of promotion of repair of acute Achilles tendon rupture by low intensity-pulsed ultrasound treatment in a rat model	Kosaka T, Masaoka T, Yamamoto K.	West Indian Med J. 2011 Jun;60(3):263-8.	Kosaka T	West Indian Med J	2011	2012-01-10
15183445	Extracorporeal shock waves promote healing of collagenase-induced Achilles tendinitis and increase TGF-beta1 and IGF-I expression	Chen YJ, Wang CJ, Yang KD, Kuo YR, Huang HC, Huang YT, Sun YC, Wang FS.	J Orthop Res. 2004 Jul;22(4):854-61. doi: 10.1016/j.orthres.2003.10.013.	Chen YJ	J Orthop Res	2004	2004-06-09			10.1016/j.orthres.2003.10.013
18560855	Biological effects of extracorporeal shockwave in bone healing: a study in rabbits	Wang CJ, Wang FS, Yang KD.	Arch Orthop Trauma Surg. 2008 Aug;128(8):879-84. doi: 10.1007/s00402-008-0663-1. Epub 2008 Jun 17.	Wang CJ	Arch Orthop Trauma Surg	2008	2008-06-19			10.1007/s00402-008-0663-1
23075803	Extracorporeal shockwave therapy for treatment of delayed tendon-bone insertion healing in a rabbit model: a dose-response study	Chow DH, Suen PK, Fu LH, Cheung WH, Leung KS, Wong MW, Qin L.	Am J Sports Med. 2012 Dec;40(12):2862-71. doi: 10.1177/0363546512461596. Epub 2012 Oct 17.	Chow DH	Am J Sports Med	2012	2012-10-19			10.1177/0363546512461596
30365513	Functional regulation of YAP mechanosensitive transcriptional coactivator by Focused Low-Intensity Pulsed Ultrasound (FLIPUS) enhances proliferation of murine mesenchymal precursors	Puts R, Rikeit P, Ruschke K, Knaus P, Schreivogel S, Raum K.	PLoS One. 2018 Oct 26;13(10):e0206041. doi: 10.1371/journal.pone.0206041. eCollection 2018.	Puts R	PLoS One	2018	2018-10-27	PMC6203358		10.1371/journal.pone.0206041
18468775	Electrophysiological and functional effects of shock waves on the sciatic nerve of rats	Wu YH, Liang HW, Chen WS, Lai JS, Luh JJ, Chong FC.	Ultrasound Med Biol. 2008 Oct;34(10):1688-96. doi: 10.1016/j.ultrasmedbio.2008.03.005. Epub 2008 May 12.	Wu YH	Ultrasound Med Biol	2008	2008-05-13			10.1016/j.ultrasmedbio.2008.03.005
19405886	Effects of extracorporeal shock wave therapy on wounds of the distal portion of the limbs in horses	Morgan DD, McClure S, Yaeger MJ, Schumacher J, Evans RB.	J Am Vet Med Assoc. 2009 May 1;234(9):1154-61. doi: 10.2460/javma.234.9.1154.	Morgan DD	J Am Vet Med Assoc	2009	2009-05-02			10.2460/javma.234.9.1154
21791878	Low intensity pulsed ultrasound accelerates delayed healing process by reducing the time required for the completion of endochondral ossification in the aged mouse femur fracture model	Katano M, Naruse K, Uchida K, Mikuni-Takagaki Y, Takaso M, Itoman M, Urabe K.	Exp Anim. 2011;60(4):385-95. doi: 10.1538/expanim.60.385.	Katano M	Exp Anim	2011	2011-07-28			10.1538/expanim.60.385
18222032	Effects of shock waves on tenocyte proliferation and extracellular matrix metabolism	Chao YH, Tsuang YH, Sun JS, Chen LT, Chiang YF, Wang CC, Chen MH.	Ultrasound Med Biol. 2008 May;34(5):841-52. doi: 10.1016/j.ultrasmedbio.2007.11.002. Epub 2008 Jan 25.	Chao YH	Ultrasound Med Biol	2008	2008-01-29			10.1016/j.ultrasmedbio.2007.11.002
21067869	Low-intensity pulsed ultrasound (LIPUS) therapy may enhance the negative effects of oxygen radicals in the acute phase of fracture	Zhao X, Yan SG.	Med Hypotheses. 2011 Feb;76(2):283-5. doi: 10.1016/j.mehy.2010.10.024. Epub 2010 Nov 9.	Zhao X	Med Hypotheses	2011	2010-11-12			10.1016/j.mehy.2010.10.024
27779163	Effects of Roughly Focused Extracorporeal Shock Waves Therapy on the Expressions of Bone Morphogenetic Protein-2 and Osteoprotegerin in Osteoporotic Fracture in Rats	Huang HM, Li XL, Tu SQ, Chen XF, Lu CC, Jiang LH.	Chin Med J (Engl). 2016 Nov 5;129(21):2567-2575. doi: 10.4103/0366-6999.192776.	Huang HM	Chin Med J (Engl)	2016	2016-10-26	PMC5125335		10.4103/0366-6999.192776
23970116	Effects of low-intensity pulsed ultrasound on injured skeletal muscle	Montalti CS, Souza NV, Rodrigues NC, Fernandes KR, Toma RL, Renno AC.	Braz J Phys Ther. 2013 Jul-Aug;17(4):343-50. doi: 10.1590/S1413-35552012005000101. Epub 2013 Aug 23.	Montalti CS	Braz J Phys Ther	2013	2013-08-24			10.1590/S1413-35552012005000101
24762464	Emerging treatment options for refractory angina pectoris: ranolazine, shock wave treatment, and cell-based therapies	Gennari M, Gambini E, Bassetti B, Capogrossi M, Pompilio G.	Rev Cardiovasc Med. 2014;15(1):31-7.	Gennari M	Rev Cardiovasc Med	2014	2014-04-26
12828912	Enhancing mechanical strength during early fracture healing via shockwave treatment: an animal study	Hsu RW, Tai CL, Chen CY, Hsu WH, Hsueh S.	Clin Biomech (Bristol, Avon). 2003 Jul;18(6):S33-9. doi: 10.1016/s0268-0033(03)00082-2.	Hsu RW	Clin Biomech (Bristol, Avon)	2003	2003-06-28			10.1016/s0268-0033(03)00082-2
12689682	Temporal and spatial expression of bone morphogenetic proteins in extracorporeal shock wave-promoted healing of segmental defect	Wang FS, Yang KD, Kuo YR, Wang CJ, Sheen-Chen SM, Huang HC, Chen YJ.	Bone. 2003 Apr;32(4):387-96. doi: 10.1016/s8756-3282(03)00029-2.	Wang FS	Bone	2003	2003-04-12			10.1016/s8756-3282(03)00029-2
19308950	Effect of low-intensity pulsed ultrasound on the expression of neurotrophin-3 and brain-derived neurotrophic factor in cultured Schwann cells	Zhang H, Lin X, Wan H, Li JH, Li JM.	Microsurgery. 2009;29(6):479-85. doi: 10.1002/micr.20644.	Zhang H	Microsurgery	2009	2009-03-25			10.1002/micr.20644
19893249	[Effect of low-intensity pulsed ultrasound stimulation on maturation of regenerate bone]	LÃ¼ H, Yang Y, Zeng C, Zhou J, Hu J, Xu D, Li K, Qin L.	Zhong Nan Da Xue Xue Bao Yi Xue Ban. 2009 Oct;34(10):984-90.	LÃ¼ H	Zhong Nan Da Xue Xue Bao Yi Xue Ban	2009	2009-11-07
20521077	Comparative study of the effects of low-intensity pulsed ultrasound and low-level laser therapy on bone defects in tibias of rats	FÃ¡varo-PÃ­pi E, Feitosa SM, Ribeiro DA, Bossini P, Oliveira P, Parizotto NA, Renno AC.	Lasers Med Sci. 2010 Sep;25(5):727-32. doi: 10.1007/s10103-010-0772-2. Epub 2010 Jun 3.	FÃ¡varo-PÃ­pi E	Lasers Med Sci	2010	2010-06-04			10.1007/s10103-010-0772-2
22650027	[Effect of low-intensity pulsed ultrasound on periodontitis in Beagle dogs]	Dong N, Song JL, Feng G, Liu MY, Deng F.	Sichuan Da Xue Xue Bao Yi Xue Ban. 2012 Mar;43(2):183-6.	Dong N	Sichuan Da Xue Xue Bao Yi Xue Ban	2012	2012-06-02
18998221	Angiogenic response to extracorporeal shock wave treatment in murine skin isografts	Stojadinovic A, Elster EA, Anam K, Tadaki D, Amare M, Zins S, Davis TA.	Angiogenesis. 2008;11(4):369-80. doi: 10.1007/s10456-008-9120-6. Epub 2008 Nov 9.	Stojadinovic A	Angiogenesis	2008	2008-11-11			10.1007/s10456-008-9120-6
11793180	An experimental study on the application of extracorporeal shock waves in the treatment of tendon injuries: preliminary report	Orhan Z, Alper M, Akman Y, Yavuz O, YalÃ§iner A.	J Orthop Sci. 2001;6(6):566-70. doi: 10.1007/s007760100013.	Orhan Z	J Orthop Sci	2001	2002-01-17			10.1007/s007760100013
15205711	[Application of extracorporeal shock-wave therapy (ESWT) in delayed unions and non-unions]	Liu MQ, Guo X, Kuang SC, Wang SH, Rong GW.	Beijing Da Xue Xue Bao Yi Xue Ban. 2004 Jun 18;36(3):327-9.	Liu MQ	Beijing Da Xue Xue Bao Yi Xue Ban	2004	2004-06-19
22419401	Low-intensity pulsed ultrasound accelerates fracture healing by stimulation of recruitment of both local and circulating osteogenic progenitors	Kumagai K, Takeuchi R, Ishikawa H, Yamaguchi Y, Fujisawa T, Kuniya T, Takagawa S, Muschler GF, Saito T.	J Orthop Res. 2012 Sep;30(9):1516-21. doi: 10.1002/jor.22103. Epub 2012 Mar 14.	Kumagai K	J Orthop Res	2012	2012-03-16			10.1002/jor.22103
31600744	Fast three-dimensional micropatterning of PC12 cells in rapidly crosslinked hydrogel scaffolds using ultrasonic standing waves	Cheng KW, Alhasan L, Rezk AR, Al-Abboodi A, Doran PM, Yeo LY, Chan PPY.	Biofabrication. 2019 Dec 2;12(1):015013. doi: 10.1088/1758-5090/ab4cca.	Cheng KW	Biofabrication	2019	2019-10-11			10.1088/1758-5090/ab4cca
25619787	Effects of extracorporeal shock wave therapy on functional recovery and neurotrophin-3 expression in the spinal cord after crushed sciatic nerve injury in rats	Lee JH, Kim SG.	Ultrasound Med Biol. 2015 Mar;41(3):790-6. doi: 10.1016/j.ultrasmedbio.2014.10.015. Epub 2015 Jan 22.	Lee JH	Ultrasound Med Biol	2015	2015-01-27			10.1016/j.ultrasmedbio.2014.10.015
27142133	Extracorporeal shockwave therapy promotes chondrogenesis in cartilage tissue engineering: A hypothesis based on previous evidence	Ji Q, He C.	Med Hypotheses. 2016 Jun;91:9-15. doi: 10.1016/j.mehy.2016.03.013. Epub 2016 Apr 5.	Ji Q	Med Hypotheses	2016	2016-05-05			10.1016/j.mehy.2016.03.013
26840354	Effect of low-intensity therapeutic ultrasound on wound healing in rats subjected to third-degree burns	Mesquita RL, Silva PI, Melo e Silva SH, Oliveira KO, Fontes-Pereira AJ, Freitas JJ, Pereira WC, Kietzer KS.	Acta Cir Bras. 2016 Jan;31(1):36-43. doi: 10.1590/S0102-865020160010000006.	Mesquita RL	Acta Cir Bras	2016	2016-02-04			10.1590/S0102-865020160010000006
21111434	[The impact of low intensity pulsed ultrasound on mouse skull bone osteoblast cultures]	Gleizal A, Ferreira S, Lavandier B, Simon B, BÃ©ziat JL, BÃ©ra JC.	Rev Stomatol Chir Maxillofac. 2010 Nov-Dec;111(5-6):280-5. doi: 10.1016/j.stomax.2009.07.013. Epub 2010 Nov 25.	Gleizal A	Rev Stomatol Chir Maxillofac	2010	2010-11-30			10.1016/j.stomax.2009.07.013
22608545	Extracorporeal shockwave therapy shows time-dependent chondroprotective effects in osteoarthritis of the knee in rats	Wang CJ, Sun YC, Wong T, Hsu SL, Chou WY, Chang HW.	J Surg Res. 2012 Nov;178(1):196-205. doi: 10.1016/j.jss.2012.01.010. Epub 2012 Apr 4.	Wang CJ	J Surg Res	2012	2012-05-22			10.1016/j.jss.2012.01.010
24581505	Repetitive extracorporeal shock wave applications are superior in inducing angiogenesis after full thickness burn compared to single application	Goertz O, von der Lohe L, Lauer H, Khosrawipour T, Ring A, Daigeler A, Lehnhardt M, Kolbenschlag J.	Burns. 2014 Nov;40(7):1365-74. doi: 10.1016/j.burns.2014.01.019. Epub 2014 Feb 25.	Goertz O	Burns	2014	2014-03-04			10.1016/j.burns.2014.01.019
19291111	Extracorporeal shock wave therapy suppresses the early proinflammatory immune response to a severe cutaneous burn injury	Davis TA, Stojadinovic A, Anam K, Amare M, Naik S, Peoples GE, Tadaki D, Elster EA.	Int Wound J. 2009 Feb;6(1):11-21. doi: 10.1111/j.1742-481X.2008.00540.x.	Davis TA	Int Wound J	2009	2009-03-18			10.1111/j.1742-481X.2008.00540.x
25174738	In vitro extracorporeal shock wave treatment enhances stemness and preserves multipotency of rat and human adipose-derived stem cells	Schuh CM, Heher P, Weihs AM, Banerjee A, Fuchs C, Gabriel C, Wolbank S, Mittermayr R, Redl H, RÃ¼nzler D, Teuschl AH.	Cytotherapy. 2014 Dec;16(12):1666-78. doi: 10.1016/j.jcyt.2014.07.005. Epub 2014 Aug 28.	Schuh CM	Cytotherapy	2014	2014-09-02			10.1016/j.jcyt.2014.07.005
25899991	Comparison of autogenous cancellous bone grafting and extracorporeal shock wave therapy on osteotomy healing in the tibial tuberosity advancement procedure in dogs. Radiographic densitometric evaluation	Barnes K, Lanz O, Werre S, Clapp K, Gilley R.	Vet Comp Orthop Traumatol. 2015;28(3):207-14. doi: 10.3415/VCOT-14-10-0156. Epub 2015 Apr 22.	Barnes K	Vet Comp Orthop Traumatol	2015	2015-04-23			10.3415/VCOT-14-10-0156
14554209	Shock wave therapy induces neovascularization at the tendon-bone junction. A study in rabbits	Wang CJ, Wang FS, Yang KD, Weng LH, Hsu CC, Huang CS, Yang LC.	J Orthop Res. 2003 Nov;21(6):984-9. doi: 10.1016/S0736-0266(03)00104-9.	Wang CJ	J Orthop Res	2003	2003-10-14			10.1016/S0736-0266(03)00104-9
15003794	Activation of extracellular signal-regulated kinase (ERK) and p38 kinase in shock wave-promoted bone formation of segmental defect in rats	Chen YJ, Kuo YR, Yang KD, Wang CJ, Sheen Chen SM, Huang HC, Yang YJ, Yi-Chih S, Wang FS.	Bone. 2004 Mar;34(3):466-77. doi: 10.1016/j.bone.2003.11.013.	Chen YJ	Bone	2004	2004-03-09			10.1016/j.bone.2003.11.013
19603517	Osteogenesis induced by extracorporeal shockwave in treatment of delayed osteotendinous junction healing	Qin L, Wang L, Wong MW, Wen C, Wang G, Zhang G, Chan KM, Cheung WH, Leung KS.	J Orthop Res. 2010 Jan;28(1):70-6. doi: 10.1002/jor.20948.	Qin L	J Orthop Res	2010	2009-07-16			10.1002/jor.20948
19152996	Experimental assessment of calvarial bone defect re-ossification stimulation using low-intensity pulsed ultrasound	Lavandier B, Gleizal A, BÃ©ra JC.	Ultrasound Med Biol. 2009 Apr;35(4):585-94. doi: 10.1016/j.ultrasmedbio.2008.10.002. Epub 2009 Jan 18.	Lavandier B	Ultrasound Med Biol	2009	2009-01-21			10.1016/j.ultrasmedbio.2008.10.002
23895659	Extracorporeal shock wave therapy in musculoskeletal disorders	CsÃ¡szÃ¡r NB, Schmitz C.	J Orthop Surg Res. 2013 Jul 17;8:22. doi: 10.1186/1749-799X-8-22.	CsÃ¡szÃ¡r NB	J Orthop Surg Res	2013	2013-07-31	PMC3726415		10.1186/1749-799X-8-22
21550207	A preliminary study of the effect of low intensity pulsed ultrasound on new bone formation during mandibular distraction osteogenesis in rabbits	Xie LK, Wangrangsimakul K, Suttapreyasri S, Cheung LK, Nuntanaranont T.	Int J Oral Maxillofac Surg. 2011 Jul;40(7):730-6. doi: 10.1016/j.ijom.2011.03.016. Epub 2011 May 7.	Xie LK	Int J Oral Maxillofac Surg	2011	2011-05-10			10.1016/j.ijom.2011.03.016
25118288	Shock wave treatment enhances cell proliferation and improves wound healing by ATP release-coupled extracellular signal-regulated kinase (ERK) activation	Weihs AM, Fuchs C, Teuschl AH, Hartinger J, Slezak P, Mittermayr R, Redl H, Junger WG, Sitte HH, RÃ¼nzler D.	J Biol Chem. 2014 Sep 26;289(39):27090-104. doi: 10.1074/jbc.M114.580936. Epub 2014 Aug 12.	Weihs AM	J Biol Chem	2014	2014-08-14	PMC4175346		10.1074/jbc.M114.580936
14687186	Effect of focused and radial extracorporeal shock wave therapy on equine bone microdamage	Da Costa GÃ³mez TM, Radtke CL, Kalscheur VL, Swain CA, Scollay MC, Edwards RB, Santschi EM, Markel MD, Muir P.	Vet Surg. 2004 Jan-Feb;33(1):49-55. doi: 10.1111/j.1532-950x.2004.040005.x.	Da Costa GÃ³mez TM	Vet Surg	2004	2003-12-23			10.1111/j.1532-950x.2004.040005.x
22041634	[Low intensity pulsed ultrasound combined with guided tissue regeneration for promoting the repair of defect at canines periodontal fenestration in Beagle dogs]	Zheng H, Lu L, Song JL, Gao X, Deng F, Wang ZB.	Zhonghua Kou Qiang Yi Xue Za Zhi. 2011 Jul;46(7):431-6.	Zheng H	Zhonghua Kou Qiang Yi Xue Za Zhi	2011	2011-11-02
11858601	Shock wave-enhanced neovascularization at the tendon-bone junction: an experiment in dogs	Wang CJ, Huang HY, Pai CH.	J Foot Ankle Surg. 2002 Jan-Feb;41(1):16-22. doi: 10.1016/s1067-2516(02)80005-9.	Wang CJ	J Foot Ankle Surg	2002	2002-02-23			10.1016/s1067-2516(02)80005-9
23147295	Effect of extracorporeal shock waves on subcondylar mandibular fractures	AltuntaÅŸ EE, Oztemur Z, Ozer H, MÃ¼derris S.	J Craniofac Surg. 2012 Nov;23(6):1645-8. doi: 10.1097/SCS.0b013e31825e38a2.	AltuntaÅŸ EE	J Craniofac Surg	2012	2012-11-14			10.1097/SCS.0b013e31825e38a2
27680572	Influence of Donor Age and Stimulation Intensity on Osteogenic Differentiation of Rat Mesenchymal Stromal Cells in Response to Focused Low-Intensity Pulsed Ultrasound	Puts R, Albers J, Kadow-Romacker A, Geissler S, Raum K.	Ultrasound Med Biol. 2016 Dec;42(12):2965-2974. doi: 10.1016/j.ultrasmedbio.2016.08.012. Epub 2016 Sep 24.	Puts R	Ultrasound Med Biol	2016	2016-09-30			10.1016/j.ultrasmedbio.2016.08.012
18573992	Extracorporeal shock wave therapy induces alveolar bone regeneration	Sathishkumar S, Meka A, Dawson D, House N, Schaden W, Novak MJ, Ebersole JL, Kesavalu L.	J Dent Res. 2008 Jul;87(7):687-91. doi: 10.1177/154405910808700703.	Sathishkumar S	J Dent Res	2008	2008-06-25			10.1177/154405910808700703
23363361	Effect of unfocused extracorporeal shock wave therapy on growth factor gene expression in wounds and intact skin of horses	Link KA, Koenig JB, Silveira A, Plattner BL, Lillie BN.	Am J Vet Res. 2013 Feb;74(2):324-32. doi: 10.2460/ajvr.74.2.324.	Link KA	Am J Vet Res	2013	2013-02-01			10.2460/ajvr.74.2.324
26508745	Shock Wave Treatment Protects From Neuronal Degeneration via a Toll-Like Receptor 3 Dependent Mechanism: Implications of a First-Ever Causal Treatment for Ischemic Spinal Cord Injury	Lobenwein D, TepekÃ¶ylÃ¼ C, Kozaryn R, Pechriggl EJ, Bitsche M, Graber M, Fritsch H, Semsroth S, Stefanova N, Paulus P, Czerny M, Grimm M, Holfeld J.	J Am Heart Assoc. 2015 Oct 27;4(10):e002440. doi: 10.1161/JAHA.115.002440.	Lobenwein D	J Am Heart Assoc	2015	2015-10-29	PMC4845137		10.1161/JAHA.115.002440
23208012	Extracorporeal shock wave therapy combined with vascular endothelial growth factor-C hydrogel for lymphangiogenesis	Kim IG, Lee JY, Lee DS, Kwon JY, Hwang JH.	J Vasc Res. 2013;50(2):124-33. doi: 10.1159/000343699. Epub 2012 Nov 27.	Kim IG	J Vasc Res	2013	2012-12-05			10.1159/000343699
14751581	Shock wave treatment shows dose-dependent enhancement of bone mass and bone strength after fracture of the femur	Wang CJ, Yang KD, Wang FS, Hsu CC, Chen HH.	Bone. 2004 Jan;34(1):225-30. doi: 10.1016/j.bone.2003.08.005.	Wang CJ	Bone	2004	2004-01-31			10.1016/j.bone.2003.08.005
23981992	[Histomorphological analyse of accelerating the fibrocartilage layer repair of patella-patellar tendon junction in rabbits by low intensity pulsed ultrasound stimulation]	Zhang B, LÃ¼ H, Hu J, Xu D, Zhou J, Wang Y.	Zhong Nan Da Xue Xue Bao Yi Xue Ban. 2013 Aug;38(8):838-42. doi: 10.3969/j.issn.1672-7347.2013.08.013.	Zhang B	Zhong Nan Da Xue Xue Bao Yi Xue Ban	2013	2013-08-29			10.3969/j.issn.1672-7347.2013.08.013
21640476	Fracture healing enhancement with low intensity pulsed ultrasound at a critical application angle	Chung SL, Pounder NM, de Ana FJ, Qin L, Sui Leung K, Cheung WH.	Ultrasound Med Biol. 2011 Jul;37(7):1120-33. doi: 10.1016/j.ultrasmedbio.2011.04.017. Epub 2011 Jun 2.	Chung SL	Ultrasound Med Biol	2011	2011-06-07			10.1016/j.ultrasmedbio.2011.04.017
22836286	Effects of radial shock waves therapy on osteoblasts activities	Notarnicola A, Tamma R, Moretti L, Fiore A, Vicenti G, Zallone A, Moretti B.	Musculoskelet Surg. 2012 Dec;96(3):183-9. doi: 10.1007/s12306-012-0213-4. Epub 2012 Jul 27.	Notarnicola A	Musculoskelet Surg	2012	2012-07-28			10.1007/s12306-012-0213-4
20358338	Effect of low-intensity pulsed ultrasound on fracture callus mineral density and flexural strength in rabbit tibial fresh fracture	Shakouri K, Eftekharsadat B, Oskuie MR, Soleimanpour J, Tarzamni MK, Salekzamani Y, Hoshyar Y, Nezami N.	J Orthop Sci. 2010 Mar;15(2):240-4. doi: 10.1007/s00776-009-1436-6. Epub 2010 Apr 1.	Shakouri K	J Orthop Sci	2010	2010-04-02			10.1007/s00776-009-1436-6
22543854	Effect of low-intensity pulsed ultrasound stimulation on gap healing in a rabbit osteotomy model evaluated by quantitative micro-computed tomography-based cross-sectional moment of inertia	Tobita K, Matsumoto T, Ohashi S, Bessho M, Kaneko M, Ohnishi I.	J Orthop Sci. 2012 Jul;17(4):470-6. doi: 10.1007/s00776-012-0233-9. Epub 2012 Apr 28.	Tobita K	J Orthop Sci	2012	2012-05-01			10.1007/s00776-012-0233-9
20113232	Effects of unfocused extracorporeal shock wave therapy on healing of wounds of the distal portion of the forelimb in horses	Silveira A, Koenig JB, Arroyo LG, Trout D, Moens NM, LaMarre J, Brooks A.	Am J Vet Res. 2010 Feb;71(2):229-34. doi: 10.2460/ajvr.71.2.229.	Silveira A	Am J Vet Res	2010	2010-02-02			10.2460/ajvr.71.2.229
27507677	Acceleration of wound healing by ultrasound activation of TiO(2) in Escherichia coli-infected wounds in mice	Osumi K, Matsuda S, Fujimura N, Matsubara K, Kitago M, Itano O, Ogino C, Shimizu N, Obara H, Kitagawa Y.	J Biomed Mater Res B Appl Biomater. 2017 Nov;105(8):2344-2351. doi: 10.1002/jbm.b.33774. Epub 2016 Aug 10.	Osumi K	J Biomed Mater Res B Appl Biomater	2017	2016-08-11			10.1002/jbm.b.33774
23012932	[Effect of extracorporeal shock wave therapy on diabetic chronic wound healing and its histological features]	Yan X, Yang G, Cheng L, Chen M, Cheng X, Chai Y, Luo C, Zeng B.	Zhongguo Xiu Fu Chong Jian Wai Ke Za Zhi. 2012 Aug;26(8):961-7.	Yan X	Zhongguo Xiu Fu Chong Jian Wai Ke Za Zhi	2012	2012-09-28
19482390	99mTechnetium-methylene diphosphonate bone imaging using low-intensity pulsed ultrasound: promotion of bone formation during mandibular distraction osteogenesis in dogs	Ding Y, Li G, Ao J, Zhou L, Ma Q, Liu Y.	Br J Oral Maxillofac Surg. 2010 Mar;48(2):94-9. doi: 10.1016/j.bjoms.2009.04.029. Epub 2009 May 30.	Ding Y	Br J Oral Maxillofac Surg	2010	2009-06-02			10.1016/j.bjoms.2009.04.029
19779894	Osteointegration of soft tissue grafts within the bone tunnels in anterior cruciate ligament reconstruction can be enhanced	Kuang GM, Yau WP, Lu WW, Chiu KY.	Knee Surg Sports Traumatol Arthrosc. 2010 Aug;18(8):1038-51. doi: 10.1007/s00167-009-0910-1. Epub 2009 Sep 25.	Kuang GM	Knee Surg Sports Traumatol Arthrosc	2010	2009-09-26			10.1007/s00167-009-0910-1
16879045	Ultrasound produced by a conventional therapeutic ultrasound unit accelerates fracture repair	Warden SJ, Fuchs RK, Kessler CK, Avin KG, Cardinal RE, Stewart RL.	Phys Ther. 2006 Aug;86(8):1118-27.	Warden SJ	Phys Ther	2006	2006-08-02
16914775	Extracorporeal shock wave treatment for defective nonunion of the radius: a rabbit model	Bulut O, Eroglu M, Ozturk H, Tezeren G, Bulut S, Koptagel E.	J Orthop Surg (Hong Kong). 2006 Aug;14(2):133-7. doi: 10.1177/230949900601400205.	Bulut O	J Orthop Surg (Hong Kong)	2006	2006-08-18			10.1177/230949900601400205
19441107	Unfocused extracorporeal shock wave therapy as potential treatment for osteoporosis	van der Jagt OP, van der Linden JC, Schaden W, van Schie HT, Piscaer TM, Verhaar JA, Weinans H, Waarsing JH.	J Orthop Res. 2009 Nov;27(11):1528-33. doi: 10.1002/jor.20910.	van der Jagt OP	J Orthop Res	2009	2009-05-15			10.1002/jor.20910
20404761	Extracorporeal shock wave accelerates consolidation in distraction osteogenesis of the rat mandible	Lai JP, Wang FS, Hung CM, Wang CJ, Huang CJ, Kuo YR.	J Trauma. 2010 Nov;69(5):1252-8. doi: 10.1097/TA.0b013e3181cbc7ac.	Lai JP	J Trauma	2010	2010-04-21			10.1097/TA.0b013e3181cbc7ac
25640064	Pulsed focused ultrasound pretreatment improves mesenchymal stromal cell efficacy in preventing and rescuing established acute kidney injury in mice	Burks SR, Nguyen BA, Tebebi PA, Kim SJ, Bresler MN, Ziadloo A, Street JM, Yuen PS, Star RA, Frank JA.	Stem Cells. 2015 Apr;33(4):1241-53. doi: 10.1002/stem.1965.	Burks SR	Stem Cells	2015	2015-02-03	PMC4376574	NIHMS644321	10.1002/stem.1965
22504489	Radial pressure waves mediate apoptosis and functional angiogenesis during wound repair in ApoE deficient mice	Contaldo C, HÃ¶gger DC, Khorrami Borozadi M, Stotz M, Platz U, Forster N, Lindenblatt N, Giovanoli P.	Microvasc Res. 2012 Jul;84(1):24-33. doi: 10.1016/j.mvr.2012.03.006. Epub 2012 Mar 29.	Contaldo C	Microvasc Res	2012	2012-04-17			10.1016/j.mvr.2012.03.006
23991453	Author's response	Wang CJ.	J Orthop Surg Res. 2013;8:22.	Wang CJ	J Orthop Surg Res	2013	2013-08-31
16361120	Transosseous application of low-intensity ultrasound for the enhancement and monitoring of fracture healing process in a sheep osteotomy model	Malizos KN, Papachristos AA, Protopappas VC, Fotiadis DI.	Bone. 2006 Apr;38(4):530-9. doi: 10.1016/j.bone.2005.10.012. Epub 2005 Dec 20.	Malizos KN	Bone	2006	2005-12-20			10.1016/j.bone.2005.10.012
24263389	Serum proteomic analysis of extracorporeal shock wave therapy-enhanced diabetic wound healing in a streptozotocin-induced diabetes model	Yang MY, Chiang YC, Huang YT, Chen CC, Wang FS, Wang CJ, Kuo YR.	Plast Reconstr Surg. 2014 Jan;133(1):59-68. doi: 10.1097/01.prs.0000439050.08733.cf.	Yang MY	Plast Reconstr Surg	2014	2013-11-23			10.1097/01.prs.0000439050.08733.cf
21912007	How would extracorporeal shockwave therapy possibly promote wound healing in colon anastomosis?	Sanda RB.	Ann Afr Med. 2011 Jul-Sep;10(3):225-6.	Sanda RB	Ann Afr Med	2011	2011-09-14
15734237	The effect of shock wave treatment at the tendon-bone interface-an histomorphological and biomechanical study in rabbits	Wang CJ, Wang FS, Yang KD, Weng LH, Sun YC, Yang YJ.	J Orthop Res. 2005 Mar;23(2):274-80. doi: 10.1016/j.orthres.2004.07.004.	Wang CJ	J Orthop Res	2005	2005-03-01			10.1016/j.orthres.2004.07.004
27515217	Prostaglandin E2 and Connexin 43 crosstalk in the osteogenesis induced by extracorporeal shockwave	Chen Y, Xu J, Liao H, Ma Z, Zhang Y, Chen H, Huang Z, Hu J.	Med Hypotheses. 2016 Sep;94:123-5. doi: 10.1016/j.mehy.2016.07.011. Epub 2016 Jul 19.	Chen Y	Med Hypotheses	2016	2016-08-13			10.1016/j.mehy.2016.07.011
21671100	Extracorporeal shock waves in articular cartilage defects in the rats	Cinar BM, Circi E, Guven G, Tuncay IC, Hersekli MA, Derincek A.	Musculoskelet Surg. 2012 Jun;96(1):23-8. doi: 10.1007/s12306-011-0145-4. Epub 2011 Jun 14.	Cinar BM	Musculoskelet Surg	2012	2011-06-15			10.1007/s12306-011-0145-4
17552737	Three-dimensional finite element modeling of guided ultrasound wave propagation in intact and healing long bones	Protopappas VC, Kourtis IC, Kourtis LC, Malizos KN, Massalas CV, Fotiadis DI.	J Acoust Soc Am. 2007 Jun;121(6):3907-21. doi: 10.1121/1.2354067.	Protopappas VC	J Acoust Soc Am	2007	2007-06-08			10.1121/1.2354067
21464494	Effect of low-intensity pulsed ultrasound stimulation on callus remodelling in a gap-healing model: evaluation by bone morphometry using three-dimensional quantitative micro-CT	Tobita K, Ohnishi I, Matsumoto T, Ohashi S, Bessho M, Kaneko M, Matsuyama J, Nakamura K.	J Bone Joint Surg Br. 2011 Apr;93(4):525-30. doi: 10.1302/0301-620X.93B4.25449.	Tobita K	J Bone Joint Surg Br	2011	2011-04-06			10.1302/0301-620X.93B4.25449
20071688	Underlying purinergic signaling contributes to T lymphocyte activation in tissue repair. Focus on "shockwaves increase the T-cell proliferation and IL-2 expression through ATP release, P2X7 receptors, and FAK activation"	Schwiebert EM.	Am J Physiol Cell Physiol. 2010 Mar;298(3):C446-7. doi: 10.1152/ajpcell.00010.2010. Epub 2010 Jan 13.	Schwiebert EM	Am J Physiol Cell Physiol	2010	2010-01-15			10.1152/ajpcell.00010.2010
18809951	Low-intensity pulsed ultrasound-promoted bone healing is not entirely cyclooxgenase 2 dependent	Huang TH, Tang CH, Chen HI, Fu WM, Yang RS.	J Ultrasound Med. 2008 Oct;27(10):1415-23. doi: 10.7863/jum.2008.27.10.1415.	Huang TH	J Ultrasound Med	2008	2008-09-24			10.7863/jum.2008.27.10.1415
9198795	[Extracorporeal shock-wave therapy. Experimental basis, clinical application]	Rompe JD, KÃ¼llmer K, Vogel J, Eckardt A, Wahlmann U, Eysel P, Hopf C, Kirkpatrick CJ, BÃ¼rger R, Nafe B.	Orthopade. 1997 Mar;26(3):215-28. doi: 10.1007/s001320050088.	Rompe JD	Orthopade	1997	1997-03-01			10.1007/s001320050088
25093816	Low energy shock wave therapy induces angiogenesis in acute hind-limb ischemia via VEGF receptor 2 phosphorylation	Holfeld J, TepekÃ¶ylÃ¼ C, Blunder S, Lobenwein D, Kirchmair E, Dietl M, Kozaryn R, Lener D, Theurl M, Paulus P, Kirchmair R, Grimm M.	PLoS One. 2014 Aug 5;9(8):e103982. doi: 10.1371/journal.pone.0103982. eCollection 2014.	Holfeld J	PLoS One	2014	2014-08-06	PMC4122398		10.1371/journal.pone.0103982
21682427	Numerical simulation of ultrasonic wave propagation for the evaluation of dental implant biomechanical stability	Mathieu V, Anagnostou F, Soffer E, Haiat G.	J Acoust Soc Am. 2011 Jun;129(6):4062-72. doi: 10.1121/1.3586788.	Mathieu V	J Acoust Soc Am	2011	2011-06-21			10.1121/1.3586788
32078068	Interaction of ultrasound waves with bone remodelling: a multiscale computational study	Baron C, Nguyen VH, Naili S, Guivier-Curien C.	Biomech Model Mechanobiol. 2020 Feb 20. doi: 10.1007/s10237-020-01306-7. Online ahead of print.	Baron C	Biomech Model Mechanobiol	2020	2020-02-21			10.1007/s10237-020-01306-7
16299673	Scintigraphic, radiographic, and thermographic appearance of the metacarpal and metatarsal regions of adult healthy horses treated with nonfocused extracorporeal shock wave therapy--a pilot study	Verna M, Turner TA, Anderson KL.	Vet Ther. 2005 Fall;6(3):268-76.	Verna M	Vet Ther	2005	2005-11-22
20848181	Comparative analysis of angiogenic gene expression in normal and impaired wound healing in diabetic mice: effects of extracorporeal shock wave therapy	Zins SR, Amare MF, Tadaki DK, Elster EA, Davis TA.	Angiogenesis. 2010 Dec;13(4):293-304. doi: 10.1007/s10456-010-9186-9. Epub 2010 Sep 17.	Zins SR	Angiogenesis	2010	2010-09-18			10.1007/s10456-010-9186-9
19185973	Effect of transosseous application of low-intensity ultrasound at the tendon graft-bone interface healing: gene expression and histological analysis in rabbits	Papatheodorou LK, Malizos KN, Poultsides LA, Hantes ME, Grafanaki K, Giannouli S, Ioannou MG, Koukoulis GK, Protopappas VC, Fotiadis DI, Stathopoulos C.	Ultrasound Med Biol. 2009 Apr;35(4):576-84. doi: 10.1016/j.ultrasmedbio.2008.07.003. Epub 2009 Jan 30.	Papatheodorou LK	Ultrasound Med Biol	2009	2009-02-03			10.1016/j.ultrasmedbio.2008.07.003
27434960	[IMPACT OF RADIAL SHOCK-WAVE THERAPY OF A LOW FREQUENCY ON METABOLIC PROCESSES IN THE BONE TISSUE IN TRAUMATIC TIBIAL DEFECTS IN EXPERIMENT]	Magomedov AM, Gertsen GI, Fey S, Kuzub TA, Krinitskaya OF.	Klin Khir. 2016 Apr;(4):64-6.	Magomedov AM	Klin Khir	2016	2016-07-21
27514097	[THE BONE DEFECT HEALING UNDER THE INFLUENCE OF RADIAL EXTRACORPOREAL SHOCK-WAVE THERAPY IN EXPERIMENT]	Gertsen GI, Se-Fey, Ostapchuk RM, Lesovoy AV, Zherebchuk VV.	Klin Khir. 2016 Mar;(3):54-7.	Gertsen GI	Klin Khir	2016	2016-08-13
31646646	Mechanobiological modulation of in situ and in vivo osteocyte calcium oscillation by acoustic radiation force	Hu M, Lee W, Jiao J, Li X, Gibbons DE, Hassan CR, Tian GW, Qin YX.	Ann N Y Acad Sci. 2020 Jan;1460(1):68-76. doi: 10.1111/nyas.14262. Epub 2019 Oct 23.	Hu M	Ann N Y Acad Sci	2020	2019-10-25			10.1111/nyas.14262
23026154	Effects of low-intensity pulsed ultrasound on autogenous bone graft healing	FÄ±ndÄ±k Y, Baykul T.	Oral Surg Oral Med Oral Pathol Oral Radiol. 2014 Mar;117(3):e255-60. doi: 10.1016/j.oooo.2012.05.023. Epub 2012 Sep 29.	FÄ±ndÄ±k Y	Oral Surg Oral Med Oral Pathol Oral Radiol	2014	2012-10-03			10.1016/j.oooo.2012.05.023
20620697	Prolonged endochondral bone healing in senescence is shortened by low-intensity pulsed ultrasound in a manner dependent on COX-2	Naruse K, Sekiya H, Harada Y, Iwabuchi S, Kozai Y, Kawamata R, Kashima I, Uchida K, Urabe K, Seto K, Itoman M, Mikuni-Takagaki Y.	Ultrasound Med Biol. 2010 Jul;36(7):1098-108. doi: 10.1016/j.ultrasmedbio.2010.04.011.	Naruse K	Ultrasound Med Biol	2010	2010-07-13			10.1016/j.ultrasmedbio.2010.04.011
17968491	Low-intensity pulsed ultrasound increases bone ingrowth into porous hydroxyapatite ceramic	Iwai T, Harada Y, Imura K, Iwabuchi S, Murai J, Hiramatsu K, Myoui A, Yoshikawa H, Tsumaki N.	J Bone Miner Metab. 2007;25(6):392-9. doi: 10.1007/s00774-007-0777-5. Epub 2007 Oct 25.	Iwai T	J Bone Miner Metab	2007	2007-10-31			10.1007/s00774-007-0777-5
15466739	Low-intensity transosseous ultrasound accelerates osteotomy healing in a sheep fracture model	Hantes ME, Mavrodontidis AN, Zalavras CG, Karantanas AH, Karachalios T, Malizos KN.	J Bone Joint Surg Am. 2004 Oct;86(10):2275-82. doi: 10.2106/00004623-200410000-00021.	Hantes ME	J Bone Joint Surg Am	2004	2004-10-07			10.2106/00004623-200410000-00021
25570051	Computational study of the influence of callus porosity on ultrasound propagation in healing bones	Potsika VT, Spiridon IF, Protopappas VC, Vavva MG, Lymperopoulos PD, Massalas CV, Polyzos DK, Fotiadis DI.	Conf Proc IEEE Eng Med Biol Soc. 2014;2014:684-7. doi: 10.1109/EMBC.2014.6943683.	Potsika VT	Conf Proc IEEE Eng Med Biol Soc	2014	2015-01-09			10.1109/EMBC.2014.6943683
15490114	[New bone formation by extracorporeal shock waves. Dependence of induction on energy flux density]	Maier M, Hausdorf J, Tischer T, Milz S, Weiler C, Refior HJ, Schmitz C.	Orthopade. 2004 Dec;33(12):1401-10. doi: 10.1007/s00132-004-0734-0.	Maier M	Orthopade	2004	2004-10-19			10.1007/s00132-004-0734-0
2686717	The effects of therapeutic ultrasound on tendon healing. A biomechanical study	Enwemeka CS.	Am J Phys Med Rehabil. 1989 Dec;68(6):283-7. doi: 10.1097/00002060-198912000-00005.	Enwemeka CS	Am J Phys Med Rehabil	1989	1989-12-01			10.1097/00002060-198912000-00005
11270523	Low-intensity pulsed ultrasound initiates bone healing in rat nonunion fracture model	Takikawa S, Matsui N, Kokubu T, Tsunoda M, Fujioka H, Mizuno K, Azuma Y.	J Ultrasound Med. 2001 Mar;20(3):197-205. doi: 10.7863/jum.2001.20.3.197.	Takikawa S	J Ultrasound Med	2001	2001-03-29			10.7863/jum.2001.20.3.197
16413888	Effects of low-intensity pulsed ultrasound on healing of mandibular fractures: an experimental study in rabbits	Erdogan O, Esen E, UstÃ¼n Y, KÃ¼rkÃ§Ã¼ M, Akova T, GÃ¶nlÃ¼ÅŸen G, Uysal H, Cevlik F.	J Oral Maxillofac Surg. 2006 Feb;64(2):180-8. doi: 10.1016/j.joms.2005.10.027.	Erdogan O	J Oral Maxillofac Surg	2006	2006-01-18			10.1016/j.joms.2005.10.027
17127116	An in vitro study of ultrasound signal loss across simple fractures in cortical bone mimics and bovine cortical bone samples	Dodd SP, Cunningham JL, Miles AW, Gheduzzi S, Humphrey VF.	Bone. 2007 Mar;40(3):656-61. doi: 10.1016/j.bone.2006.10.004. Epub 2006 Nov 28.	Dodd SP	Bone	2007	2006-11-28			10.1016/j.bone.2006.10.004
2095010	The biomechanical effects of low-intensity ultrasound on healing tendons	Enwemeka CS, Rodriguez O, Mendosa S.	Ultrasound Med Biol. 1990;16(8):801-7. doi: 10.1016/0301-5629(90)90044-d.	Enwemeka CS	Ultrasound Med Biol	1990	1990-01-01			10.1016/0301-5629(90)90044-d
15174564	The effect of extracorporeal shock waves on a rat model of injury to tendo Achillis. A histological and biomechanical study	Orhan Z, Ozturan K, Guven A, Cam K.	J Bone Joint Surg Br. 2004 May;86(4):613-8.	Orhan Z	J Bone Joint Surg Br	2004	2004-06-04
8113941	Low intensity ultrasound treatment increases strength in a rat femoral fracture model	Wang SJ, Lewallen DG, Bolander ME, Chao EY, Ilstrup DM, Greenleaf JF.	J Orthop Res. 1994 Jan;12(1):40-7. doi: 10.1002/jor.1100120106.	Wang SJ	J Orthop Res	1994	1994-01-01			10.1002/jor.1100120106
18537356	Comment on "Three-dimensional finite element modeling of guided ultrasound wave propagation in intact and healing long bones," [J. Acoust. Soc. Am. 121(6), 3907-3921 (2007)]	Guo X, Zhang D, Yang D, Gong X, Wu J.	J Acoust Soc Am. 2008 Jun;123(6):4047-50. doi: 10.1121/1.2904929.	Guo X	J Acoust Soc Am	2008	2008-06-10			10.1121/1.2904929
17852180	Modelling the effects of different fracture geometries and healing stages on ultrasound signal loss across a long bone fracture	Dodd SP, Miles AW, Gheduzzi S, Humphrey VF, Cunningham JL.	Comput Methods Biomech Biomed Engin. 2007 Oct;10(5):371-5. doi: 10.1080/10255840701502387.	Dodd SP	Comput Methods Biomech Biomed Engin	2007	2007-09-14			10.1080/10255840701502387
14787777	[Animal experiments in the study of the effect of ultrasonic waves on bone regeneration]	MAINTZ G.	Strahlentherapie. 1950;82(4):631-8.	MAINTZ G	Strahlentherapie	1950	1950-01-01
2231120	Non-invasive low-intensity pulsed ultrasound accelerates bone healing in the rabbit	Pilla AA, Mont MA, Nasser PR, Khan SA, Figueiredo M, Kaufman JJ, Siffert RS.	J Orthop Trauma. 1990;4(3):246-53. doi: 10.1097/00005131-199004030-00002.	Pilla AA	J Orthop Trauma	1990	1990-01-01			10.1097/00005131-199004030-00002

## Sheet: LIPUS
Nº	PMID	Animal	Target	Treatment	Title	First Author	Publication Year
1	22433113		Muscular	Shockwave	Extracorporeal shockwave therapy in musculoskeletal disorders	Wang CJ	2012
2	30770650	Rat	Nervous	LIPUS	Low-intensity pulsed ultrasound combination with induced pluripotent stem cells-derived neural crest stem cells and growth differentiation factor 5 promotes sciatic nerve regeneration and functional recovery	Xia B	2019
3	29662799	Review	Muscular	LIPUS	Ultrasound as a stimulus for musculoskeletal disorders	Zhang N	2017
4	31531560	Rat	Dental	LIPUS	Low-intensity pulsed ultrasound promotes tissue regeneration in rat dental follicle cells in a porous ceramic scaffold	Kuang Y	2019
5	31535626	Review	Nervous	LIPUS	Low-intensity pulsed ultrasound for regenerating peripheral nerves: potential for penile nerve	Peng DY	2019
6	31577651		Nerve	Shockwave	Efficacy of Extracorporeal Shockwaves Therapy on Peripheral Nerve Regeneration	SaÄŸir D	2019
7	29079395	Rat	Dental	LIPUS	Effect of Low-Intensity Pulsed Ultrasound on the Expression of Calcium Ion Transport-Related Proteins during Tertiary Dentin Formation	Zuo J	2018
8	30273612	Rat	Muscular	LIPUS	Low Intensity Pulsed Ultrasound Influences the Myogenic Differentiation of Muscle Satellite Cells in a Stress Urinary Incontinence Rat Model	Yang B	2019
9	27058986	Rat	Nervous	LIPUS	Low-intensity pulsed ultrasound accelerates nerve regeneration following inferior alveolar nerve transection in rats	Sato M	2016
10	29284390		Skin	Shockwave	Imparting Pharmaceutical Applications to the Surface of Fabrics for Wound and Skin Care by Ultrasonic Waves	Gedanken A	2018
11	27102358	Rat	Nervous	LIPUS	Low-intensity pulsed ultrasound treatment improved the rate of autograft peripheral nerve regeneration in rat	Jiang W	2016
12	26303432	Rat	Nervous	LIPUS	In vivo repair of rat transected sciatic nerve by low-intensity pulsed ultrasound and induced pluripotent stem cells-derived neural crest stem cells	Lv Y	2015
13	29284454		Muscular	Shockwave	The effect of low intensity shockwave treatment (Li-SWT) on human myoblasts and mouse skeletal muscle	Hansen LK	2017
14	24093607		Nerve	Shockwave	The use of shock waves in peripheral nerve regeneration: new perspectives?	Hausner T	2013
15	20381949	Mouse	Muscular	LIPUS	Using low-intensity pulsed ultrasound to improve muscle healing after laceration injury: an in vitro and in vivo study	Chan YS	2010
16	26461934		Cardiac	Shockwave	Shockwave therapy of the heart	Holfeld J	2015
17	21497251	Rat	Muscular	LIPUS	Haematological effect of pulsed ultrasound in acute muscular inflammation in rats	Signori LU	2011
18	27665217	Rat	Muscular	LIPUS	Therapeutic Pulsed Ultrasound Promotes Revascularization and Functional Recovery of Rat Skeletal Muscle after Contusion Injury	Chongsatientam A	2016
19	21841528		Skin	Shockwave	Shock wave therapy in wound healing	Qureshi AA	2011
20	27995765		Cardiac	Shockwave	Shockwaves prevent from heart failure after acute myocardial ischaemia via RNA/protein complexes	TepekÃ¶ylÃ¼ C	2017
21	27814934	Rat	Dental	LIPUS	Effect of Low-Intensity Pulsed Ultrasound on a Rat Model of Dentin-Dental Pulp Injury and Repair	Wang F	2017
22	23982826	Rat	Nervous	LIPUS	The effect of ultrasound on the expression of CNTF gene, a possible cause of ultrasound influence on the rate of injured peripheral nerve regeneration	Jahromy FZ	2013
23	23270778	Rat	Skin	LIPUS	Low-intensity pulsed ultrasound enhances palatal mucosa wound healing in rats	Maeda T	2013
24	26299636		Cardiac	Shockwave	Remote effects of extracorporeal shock wave therapy on cutaneous microcirculation	Kisch T	2015
25	18468775		Nerve	Shockwave	Electrophysiological and functional effects of shock waves on the sciatic nerve of rats	Wu YH	2008
26	19405886		Nerve	Shockwave	Effects of extracorporeal shock wave therapy on wounds of the distal portion of the limbs in horses	Morgan DD	2009
27	23970116	Rat	Muscular	LIPUS	Effects of low-intensity pulsed ultrasound on injured skeletal muscle	Montalti CS	2013
28	22650027	Dog	Dental	LIPUS	[Effect of low-intensity pulsed ultrasound on periodontitis in Beagle dogs]	Dong N	2012
29	18998221		Skin	Shockwave	Angiogenic response to extracorporeal shock wave treatment in murine skin isografts	Stojadinovic A	2008
30	25619787		Nerve	Shockwave	Effects of extracorporeal shock wave therapy on functional recovery and neurotrophin-3 expression in the spinal cord after crushed sciatic nerve injury in rats	Lee JH	2015
31	24581505		Skin	Shockwave	Repetitive extracorporeal shock wave applications are superior in inducing angiogenesis after full thickness burn compared to single application	Goertz O	2014
32	19291111		Skin	Shockwave	Extracorporeal shock wave therapy suppresses the early proinflammatory immune response to a severe cutaneous burn injury	Davis TA	2009
33	23895659		Muscular	Shockwave	Extracorporeal shock wave therapy in musculoskeletal disorders	CsÃ¡szÃ¡r NB	2013
34	22041634	Dog	Dental	LIPUS	[Low intensity pulsed ultrasound combined with guided tissue regeneration for promoting the repair of defect at canines periodontal fenestration in Beagle dogs]	Zheng H	2011
35	23363361		Skin	Shockwave	Effect of unfocused extracorporeal shock wave therapy on growth factor gene expression in wounds and intact skin of horses	Link KA	2013
36	26508745		Nerve	Shockwave	Shock Wave Treatment Protects From Neuronal Degeneration via a Toll-Like Receptor 3 Dependent Mechanism: Implications of a First-Ever Causal Treatment for Ischemic Spinal Cord Injury	Lobenwein D	2015
37	25093816		Nerve	Shockwave	Low energy shock wave therapy induces angiogenesis in acute hind-limb ischemia via VEGF receptor 2 phosphorylation	Holfeld J	2014

## Sheet: Analysis
Cuenta de PMID	Etiquetas de columna								Animal Model
Etiquetas de fila	Dog	Mouse	Rat	Review	(en blanco)	Total general			Mouse	Rat	Rabbit	Others	TOTAL
LIPUS	2	1	13	2		18		LIPUS
2010-2020	2	1	13	2		18		2010-2020	1	13	0	2	16
Shockwave					19	19		#REF!	0	0	1	0	1
2000-2009					4	4		#REF!	0	2	6	3	11
2010-2020					15	15		#REF!	0	13	3	3	19
Total general	2	1	13	2	19	37
