# Supplementary material for: Ultrasound Therapy: Experiences and Perspectives for Regenerative Medicine
Source: Genes (Basel). 2020 Sep 17;11(9):1086. doi: 10.3390/genes11091086 (PMC7563547; doi:10.3390/genes11091086)
Supplement: Supplementary file 1 [file genes-11-01086-s001.zip › 03. USClinTrialGov (Table 4).xlsx]

## Sheet: Ultrasound
Rank	NCT Number	Title	Status	Study Results	Conditions	Interventions	Age	Phases	Enrollment	Designs	Study Type	URL	Outcome	Year
1	NCT03705039	Is Pulsed Ultrasound Treatment Effective in Knee Osteoarthritis	Completed	No Results Available	Knee Osteoarthritis	Ultrasound treatment	45-75 Years	N.A	96	Randomized	Interventional	https://ClinicalTrials.gov/show/NCT03705039	Amount of Synovial fluid and cartilage thickness	2018
2	NCT03147313	Extracorporal Shock Wave Treatment to Improve Nerve Regeneration	Recruiting	No Results Available	Peripheral Nerve Injury	Shock wave treatment	18-60 Years	N.A	60	Randomized	Interventional	https://ClinicalTrials.gov/show/NCT03147313	Regeneration of peripheral nerve injuries	2017
3	NCT04123782	Focused Shockwave Treatment in the Recovery Process of Acute Muscle Injuries in Soccer Players	Recruiting	No Results Available	Muscle Injury	F-ESW Treatment	>16	N.A	60	Randomized	Interventional	https://ClinicalTrials.gov/show/NCT04123782	Muscle Injuries Recovery	2019
4	NCT02042066	Safety and Efficacy Study of Extracorporeal Shockwave Therapy in the Treatment of Patients With Resistant Hypertension	Unknown	No Results Available	Hypertension, Resistant to Conventional Therapy	Shock wave treatment	18-80 Years	Phase I	10	N/A	Interventional	https://ClinicalTrials.gov/show/NCT02042066	Increase tissue perfusion	2014
5	NCT02800200	The Effect of Combined PRP and ESWT for Carpal Tunnel Syndrome	Completed	No Results Available	Carpal Tunnel Syndrome	Plasma and Shock wave treatment	20-85 Years	N.A	40	Randomized	Interventional	https://ClinicalTrials.gov/show/NCT02800200	Regeneration of peripheral neuropathy	2016
6	NCT03986359	Treatment of Erectile Dysfunction With Low-intensity Extracorporeal Shockwave Therapy	Enrolling by invitation	No Results Available	Erectile Dysfunction	Shock wave treatment	20-70 Years	N.A	60	Randomized	Interventional	https://ClinicalTrials.gov/show/NCT03986359	Increase Erection Hardness Score	2019

## Sheet: Table 4
NCT Number	Conditions	Interventions	Outcome
NCT03705039	Knee Osteoarthritis	Ultrasound treatment	Amount of Synovial fluid and cartilage thickness
NCT03147313	Peripheral Nerve Injury	Shock wave treatment	Regeneration of peripheral nerve injuries
NCT04123782	Muscle Injury	F-ESW Treatment	Muscle Injuries Recovery
NCT02042066	Hypertension	Shock wave treatment	Increase tissue perfusion
NCT02800200	Carpal Tunnel Syndrome	Plasma and Shock wave treatment	Regeneration of peripheral neuropathy
NCT03986359	Erectile Dysfunction	Shock wave treatment	Increase Erection Hardness Score
