# Supplementary material for: Ultrasound Therapy: Experiences and Perspectives for Regenerative Medicine
Source: Genes (Basel). 2020 Sep 17;11(9):1086. doi: 10.3390/genes11091086 (PMC7563547; doi:10.3390/genes11091086)
Supplement: Supplementary file 1 [file genes-11-01086-s001.zip › 04. LipusClinTrialGov (Table5).xlsx]

## Sheet: LIPUS
Rank	NCT Number	Title	Acronym	Status	Study Results	Conditions	Interventions	Age	Phases	Enrollment	Study Type	Study Designs	URL	Outcome	Year
1	NCT00423956	Repair of Orthodontically-induced Tooth Root Resorption by Ultrasound		Unknown status	No Results Available	Root Resorption	LIPUS	12-28 Years	Phase I, II	72	Interventional	Randomized	https://ClinicalTrials.gov/show/NCT00423956	Orthodontically induced inflammatory root resorption	2007
2	NCT00744861	Ultrasound as Adjunct Therapy for Increasing Fusion Success After Lumbar Surgery	EXO-SPINE	Terminated	No Results Available	Lumbar Degenerative Disc Disease	LIPUS	18-81 Years	N.A	310	Interventional	Randomized	https://ClinicalTrials.gov/show/NCT00744861	Posterolateral fusion success	2008
3	NCT00931749	Effects of Ultrasound Therapy on Cartilage Healing in Patients With Knee Osteoarthritis		Completed	No Results Available	Knee Osteoarthritis	LIPUS	>45	Phase II	27	Interventional	Randomized	https://ClinicalTrials.gov/show/NCT00931749	Knee cartilage thickness and volume	2009
4	NCT01623804	Randomized Trial in knEe Osteoarthritis Using Low Intensity Ultrasound - Evaluating Feasibility (RELIEF)	RELIEF	Terminated	No Results Available	Knee Osteoarthritis	LIPUS	>40	N.A	1	Interventional	Randomized	https://ClinicalTrials.gov/show/NCT01623804	Pain and physical function	2012
5	NCT02253212	Safety of BBB Opening With the SonoCloud	SONOCLOUD	Completed	No Results Available	Glioblastoma	LIPUS + Drug	>18	Phase I, II	27	Interventional	N.A	https://ClinicalTrials.gov/show/NCT02253212	Blood Brain Barrier opening	2014
6	NCT02034409	A Pilot Trial to Assess Low-Intensity Ultrasound in Osteoarthritis	PLUS+OA	Active, not recruiting	No Results Available	Osteoarthritis	LIPUS	>40	Phase I, II	180	Interventional	Randomized	https://ClinicalTrials.gov/show/NCT02034409	Symptom reduction	2014
7	NCT02383160	Scaphoid Non-union and Low-intensity Pulsed Ultrasound Trial	SNAPU	Recruiting	No Results Available	Fractures	LIPUS	>16	N.A	154	Interventional	Randomized	https://ClinicalTrials.gov/show/NCT02383160	Time to union of scaphoid non-unions	2015
8	NCT00667849	Trial to Evaluate UltraSound in the Treatment of Tibial Fractures	TRUST	Terminated	Has Results	Tibial Fractures	LIPUS	>18	N.A	501	Interventional	Randomized	https://ClinicalTrials.gov/show/NCT00667849	Healing of Tibial Fractures	2015
9	NCT02872922	Effects of Low Intensity Therapeutic Ultrasound on Endothelial Function		Completed	No Results Available	Diabetes Mellitus	LIPUS	25-65 Years	N.A	22	Interventional	Randomized	https://ClinicalTrials.gov/show/NCT02872922	Changes arterial endothelial function	2016
10	NCT03251807	Effect of Low-Intensity Pulsed Ultrasound on Functional Treatment of Class II Malocclusion		Completed	No Results Available	Malocclusion, Angle Class II	LIPUS	11-14 Years	N.A	40	Interventional	Randomized	https://ClinicalTrials.gov/show/NCT03251807	Dentoskeletal changes	2017
11	NCT03119961	Blood Brain Barrier Opening in Alzheimer' Disease	BOREAL1	Unknown status	No Results Available	Alzheimer Disease	LIPUS	50-85 Years	Phase I, II	10	Interventional	N.A	https://ClinicalTrials.gov/show/NCT03119961	Blood Brain Barrier opening	2017
12	NCT03347084	Deep Brain Stimulation With LIFUP for Mild Cognitive Impairment and Mild Alzheimer's Disease	LIFUP	Recruiting	No Results Available	Brain Diseases	LIFUP	>55	N.A	8	Interventional	Randomized	https://ClinicalTrials.gov/show/NCT03347084	Improvements in cognitive functioning	2017
13	NCT03329482	Pulse Ultrasound and Kneading Massage in Non- Specific Chronic Low Back Pain	NSCLBP	Completed	No Results Available	Low Back Pain	LIPUS	40-70 Years	N.A	50	Interventional	Randomized	https://ClinicalTrials.gov/show/NCT03329482	Pain intensity of patients	2017
14	NCT03744026	Safety and Efficacy of Transient Opening of the Blood-brain Barrier (BBB) With the SonoCloud-9	SC9-GBM-01	Recruiting	No Results Available	Glioblastoma	LIPUS + Drug	>18	Phase I, II	30	Interventional	N.A	https://ClinicalTrials.gov/show/NCT03744026	Blood Brain Barrier opening	2018
15	NCT03679507	The Effect of Low Intensity Ultrasound Therapy on Chronic Pain Due to Osteoarthritis of the Knee.		Enrolling by invitation	No Results Available	Osteoarthritis in the Knee	LIPUS	18-85 Years	N.A	84	Interventional	Randomized	https://ClinicalTrials.gov/show/NCT03679507	Pain Intensity Measure	2018
16	NCT03657056	Focused Ultrasound Neuromodulation for Treatment of Temporal Lobe Epilepsy	LIFUP	Not yet recruiting	No Results Available	Temporal Lobe Epilepsy	LIFUP	18-60 Years	N.A	3	Interventional	N.A	https://ClinicalTrials.gov/show/NCT03657056	Changes of the blood-oxygenation level dependent	2018
17	NCT03717922	Low Intensity Focused Ultrasound for Learning and Memory	LIFUPMEM	Recruiting	No Results Available	Brain Diseases	LIFUP	18-65 Years	N.A	50	Interventional	Non-Randomized	https://ClinicalTrials.gov/show/NCT03717922	Auditory Verbal Learning	2018
18	NCT04021420	Safety and Efficacy of Sonocloud Device Combined With Nivolumab in Brain Metastases From Patients With Melanoma	SONIMEL01	Not yet recruiting	No Results Available	Metastatic Melanoma	LIPUS + Drug	>18	Phase I, II	21	Interventional	N.A	https://ClinicalTrials.gov/show/NCT04021420	Blood Brain Barrier opening	2019
19	NCT04131387	The Safety and Efficacy of Micro-energy Ultrasound Therapy in the Treatment of Female Stress Urinary Incontinence		Recruiting	No Results Available	Female Stress Urinary Incontinence	LIPUS	30-65 Years	N.A	60	Interventional	Randomized	https://ClinicalTrials.gov/show/NCT04131387	Urinary incontinence by a questionnaire	2019
20	NCT03868293	Low Intensity Focused Ultrasound Treatment for Drug-Resistant Epilepsy: An Efficacy Trial	LIFUS	Recruiting	No Results Available	Drug Resistant Epilepsy	FLIPUS	>18	N.A	10	Interventional	N.A	https://ClinicalTrials.gov/show/NCT03868293	Reducing seizure frequency	2019
21	NCT04406337	Low Intensity Pulsed Ultrasound Versus High Intensity Continuous Ultrasound Therapy in Knee Osteoarthritis		Recruiting	No Results Available	Osteoarthritis	LIPUS	40-70 Years	N.A	86	Interventional	Randomized	https://ClinicalTrials.gov/show/NCT04406337	Visual Analog Scale (Pain)	2020
22	NCT04339972	Low Intensity Focused Ultrasound Pulses (LIFUP) to Modulate Pain		Active, not recruiting	No Results Available	Healthy Adults	LIFUP	18-45 Years	N.A	35	Interventional	Randomized	https://ClinicalTrials.gov/show/NCT04339972	Analgesia	2020

## Sheet: Table 5
NCT	Conditions	Interventions	Outcome
NCT00423956	Root Resorption	LIPUS	Induced inflammatory root resorption
NCT00744861	Lumbar Degenerative Disc Disease	LIPUS	Posterolateral fusion success
NCT00931749	Knee Osteoarthritis	LIPUS	Knee cartilage thickness and volume
NCT01623804	Knee Osteoarthritis	LIPUS	Pain and physical function
NCT02253212	Glioblastoma	LIPUS + Drug	Blood Brain Barrier opening
NCT02034409	Osteoarthritis	LIPUS	Symptom reduction
NCT02383160	Fractures	LIPUS	Time to union of scaphoid non-unions
NCT00667849	Tibial Fractures	LIPUS	Healing of Tibial Fractures
NCT02872922	Diabetes Mellitus	LIPUS	Changes arterial endothelial function
NCT03251807	Malocclusion, Angle Class II	LIPUS	Dentoskeletal changes
NCT03119961	Alzheimer Disease	LIPUS	Blood Brain Barrier opening
NCT03347084	Brain Diseases	LIFUP	Improvements in cognitive functioning
NCT03329482	Non Specific Low Back Pain	LIPUS	Pain intensity of patients
NCT03744026	Glioblastoma	LIPUS + Drug	Blood Brain Barrier opening
NCT03679507	Osteoarthritis in the Knee	LIPUS	Pain Intensity Measure
NCT03657056	Low Intensity Ultrasound Pulsarions	LIFUP	Changes of the blood-oxygenation level
NCT03717922	Brain Diseases	LIFUP	Auditory Verbal Learning
NCT04021420	Metastatic Melanoma	LIPUS + Drug	Blood Brain Barrier opening
NCT04131387	Female Stress Urinary Incontinence	LIPUS	Urinary incontinence questionary
NCT03868293	Drug Resistant Epilepsy	FLIPUS	Reducing seizure frequency
NCT04406337	Osteoarthritis	LIPUS	Visual Analog Scale (Pain)
NCT04339972	Healthy Adults	LIFUP	Analgesia
